# Supplementary material for: CT-based radiomic nomogram for preoperative prediction of DNA mismatch repair deficiency in gastric cancer
Source: Front Oncol. 2022 Sep 16;12:883109. doi: 10.3389/fonc.2022.883109 (PMC9523515; doi:10.3389/fonc.2022.883109)
Supplement: Supplementary file 3 [file Table_1.xlsx]

## Sheet: Training cohort
group	sex	age	BMI	CEA	CA199	CA125	AFP	location	CT.reported.N	CT.reported.T	original_shape_Elongation	original_shape_Flatness	original_shape_LeastAxisLength	original_shape_MajorAxisLength	original_shape_Maximum2DDiameterColumn	original_shape_Maximum2DDiameterRow	original_shape_Maximum2DDiameterSlice	original_shape_Maximum3DDiameter	original_shape_MeshVolume	original_shape_MinorAxisLength	original_shape_Sphericity	original_shape_SurfaceArea	original_shape_SurfaceVolumeRatio	original_shape_VoxelVolume	original_firstorder_10Percentile	original_firstorder_90Percentile	original_firstorder_Energy	original_firstorder_Entropy	original_firstorder_InterquartileRange	original_firstorder_Maximum	original_firstorder_MeanAbsoluteDeviation	original_firstorder_Mean	original_firstorder_Median	original_firstorder_Minimum	original_firstorder_Range	original_firstorder_RobustMeanAbsoluteDeviation	original_firstorder_RootMeanSquared	original_firstorder_Skewness	original_firstorder_TotalEnergy	original_firstorder_Uniformity	original_firstorder_Variance	original_glszm_GrayLevelNonUniformity	original_glszm_GrayLevelVariance	original_glszm_HighGrayLevelZoneEmphasis	original_glszm_LargeAreaEmphasis	original_glszm_LargeAreaHighGrayLevelEmphasis	original_glszm_LowGrayLevelZoneEmphasis	original_glszm_SizeZoneNonUniformity	original_glszm_SmallAreaHighGrayLevelEmphasis
0	0	73	18.59	0	0	0	0	0	1	4	1.01711	0.379353	0.2771	0.683348	0.740659	0.644861	0.669958	0.646749	0.0859084	0.749997	0.881368	0.219181	1.66422	0.0941575	0.832839	1.20522	0.0966213	1.2816	1.23006	1.04135	1.40839	1.01497	0.951493	-0.713736	1.0423	1.35058	1.0649	-0.0111389	0.0966213	0.694543	1.94565	0.150217	1.26363	0.622484	0.0120385	0.00348082	0.665411	0.124518	0.294139
0	0	47	22.32	0	0	0	0	2	0	1	0.572546	0.372118	0.504161	1.26747	1.26189	0.505216	1.39943	1.305	0.266671	0.783061	0.869022	0.47303	1.15706	0.278379	0.97981	1.02228	0.27423	1.04145	1.01919	0.833077	1.0517	1.02971	1.05556	-2.44493	1.47057	0.991304	1.04337	-1.80832	0.27423	0.93054	1.25147	0.480838	1.35962	2.23276	0.103688	0.122419	0.145978	0.57615	2.23391
0	1	62	20.27	0	0	0	0	1	1	2	0.934049	0.662532	0.390326	0.551149	0.602388	0.484941	0.60844	0.550901	0.120607	0.555505	1.23051	0.196834	1.06456	0.124569	0.734858	0.807066	0.0726913	0.916779	0.808322	0.786049	0.839467	0.797785	0.802822	-0.136673	0.650146	0.830039	0.803038	-0.284533	0.0726913	1.08411	0.669019	0.233204	0.665954	0.321381	0.0543541	0.00815055	1.07952	0.214084	0.261013
0	1	56	19.53	0	0	0	0	2	1	4	0.805834	0.839018	1.44647	1.61282	1.69187	1.63138	1.23332	1.54857	2.03344	1.40243	0.855251	1.86207	0.597323	2.0317	1.10229	1.01152	1.83283	0.936934	0.843467	0.967445	0.893685	1.0091	0.96636	-0.455576	0.897821	0.880125	0.99846	0.101894	1.83283	1.08711	0.737568	1.66671	0.600923	0.525039	2.38949	0.686855	0.350801	1.63293	0.538553
0	0	75	27.64	1	1	1	0	0	1	4	1.18784	1.15571	1.58198	1.28055	1.35881	1.41788	1.47159	1.39075	2.18098	1.64137	0.854926	1.95183	0.583759	2.18024	0.881829	0.882392	1.53639	0.930566	0.843467	0.819641	0.871209	0.883918	0.892024	-0.607435	0.835902	0.868853	0.882464	-0.426818	1.53639	1.05556	0.698044	2.04329	0.679349	0.418217	2.36649	0.638487	0.527364	2.04604	0.435773
0	0	60	19.92	0	0	0	0	2	0	1	0.670505	0.489523	0.280338	0.535744	0.326691	0.598738	0.471703	0.465838	0.0419931	0.387622	1.16217	0.103145	1.6022	0.0467863	1.34724	0.957718	0.0472969	0.761456	0.535953	0.671837	0.65155	1.08809	1.11503	0.0911152	0.48503	0.620237	1.05695	-1.18062	0.0472969	1.27175	0.456389	0.0955926	0.371236	0.214254	0.0232333	0.00355112	1.18972	0.0717421	0.188317
0	0	63	22.74	1	1	0	0	1	1	4	0.864136	0.472636	0.47841	0.946938	0.744969	0.751649	1.05476	0.955013	0.203533	0.882984	0.889466	0.385979	1.23701	0.214632	0.832839	0.983544	0.173718	1.04519	1.08948	1.08166	1.0536	0.937513	0.936626	0	0.830742	1.08414	0.945745	0.12239	0.173718	0.864756	0.961089	0.43836	0.663387	0.212469	0.0721301	0.00808416	1.90329	0.241573	0.161749
0	1	45	21.29	0	0	0	0	0	0	4	1.38067	1.44693	1.13631	0.734684	0.822586	0.987464	0.850374	0.77403	0.661243	1.09456	1.06872	0.70466	0.695123	0.663196	1.0288	0.893153	0.514254	0.86544	0.773178	0.880106	0.782903	0.939091	0.951493	-0.683364	0.908141	0.774584	0.925692	-0.389729	0.514254	1.15995	0.576718	0.493258	0.774885	0.524685	0.916586	0.257817	0.434466	0.471123	0.543276
0	0	59	20.48	0	0	0	0	2	0	1	0.903248	0.585248	0.4058	0.648665	0.516543	0.796119	0.62707	0.590842	0.0869927	0.632232	1.04081	0.187162	1.40339	0.0929878	1.0288	0.940501	0.0813464	0.993546	0.9489	0.752457	0.922482	0.990603	0.996094	0.106301	0.541788	0.915391	0.98323	-0.0909096	0.0813464	0.940164	0.76839	0.192551	0.701878	0.294004	0.0342466	0.00392843	1.43311	0.175892	0.294167
0	1	61	18.37	0	0	0	0	2	1	3	1.01308	0.989362	0.604241	0.571351	0.661498	0.546133	0.553987	0.580099	0.192049	0.624589	1.24574	0.265125	0.900495	0.197087	1.0288	0.871631	0.148711	0.870422	0.702889	0.853232	0.750248	0.927594	0.921758	0	0.655306	0.728653	0.913146	0.0378369	0.148711	1.16518	0.541482	0.254716	0.552037	0.291883	0.175912	0.0175454	1.01356	0.153917	0.23683
0	0	57	20.76	0	0	0	0	2	0	3	0.999769	0.83351	0.535699	0.601254	0.653381	0.508046	0.62707	0.607896	0.16642	0.648645	1.08956	0.275521	1.07993	0.173694	1.21496	0.946957	0.165462	0.819539	0.702889	0.826359	0.741651	1.05197	1.0853	0.364461	0.510829	0.719465	1.02602	-0.455237	0.165462	1.16899	0.507938	0.24581	0.307207	0.145812	0.207416	0.0281562	1.70677	0.147504	0.0879365
0	0	79	18.03	0	1	1	0	1	1	4	0.580542	0.359335	0.383498	0.998417	0.928629	0.47899	0.923888	0.864255	0.214697	0.625453	1.03516	0.343672	1.04415	0.219896	0.734858	0.898533	0.151761	1.03802	0.922542	0.873388	0.993261	0.857445	0.847423	-0.167045	0.727544	0.953365	0.873315	0.0515516	0.151761	0.938602	0.942584	0.337711	0.876068	0.393765	0.102674	0.0170016	0.831582	0.264169	0.368114
0	1	50	29.43	0	0	0	0	1	0	1	0.64358	0.56077	0.315534	0.526393	0.295831	0.312264	0.473732	0.430761	0.0403173	0.365563	1.16195	0.100402	1.62441	0.0456167	1.20027	0.899609	0.0385719	0.699994	0.623814	0.651681	0.62744	0.997454	0.981227	0.592249	0.299274	0.642656	0.966657	0.0756179	0.0385719	1.36485	0.341793	0.133147	0.248476	0.127957	0.0323641	0.00159081	2.2622	0.0779267	0.132837
0	1	47	23.73	0	1	1	1	0	1	4	0.815864	0.679152	1.06837	1.47164	1.06663	1.74437	1.51272	1.37996	1.38074	1.29559	0.823828	1.49339	0.705513	1.38546	0.97981	0.990001	1.23762	1.00486	0.984045	0.853232	0.975185	0.996477	0.996094	-0.577063	0.851382	0.971471	0.993565	-0.281535	1.23762	0.945381	0.862922	1.90107	0.837853	0.569396	0.926715	0.287662	0.362989	1.93235	0.640763
0	1	51	19.98	0	0	0	0	1	0	1	0.63975	0.455402	0.221857	0.455749	0.425952	0.239495	0.396594	0.421536	0.0239045	0.314619	1.11901	0.0735791	2.00779	0.027487	1.30315	1.08685	0.0350259	0.977341	0.931328	0.866669	0.923238	1.20931	1.2191	0.44039	0.515989	0.852407	1.18667	-0.415391	0.0350259	1.01492	0.83389	0.0864885	0.585411	0.203674	0.00756208	0.000711891	2.05529	0.0568989	0.18193
0	0	64	25	0	1	1	0	1	1	4	1.10728	1.1695	1.78256	1.42591	1.58032	1.4057	1.55215	1.50949	2.06165	1.70372	0.728374	2.20661	0.698157	2.07614	0.857334	0.839348	1.3184	0.886838	0.773178	0.893543	0.798801	0.840832	0.832556	-0.911152	0.995859	0.787794	0.83771	-0.0857859	1.3184	1.12234	0.603751	1.37838	0.789964	0.747663	2.74457	0.997826	0.253203	1.41647	0.744048
0	0	53	25.15	0	0	0	0	1	1	3	1.40278	1.84015	0.9135	0.464411	0.510307	0.624527	0.560869	0.539363	0.234757	0.702977	1.1127	0.33934	0.942888	0.236856	0.808343	1.07609	0.217095	1.16318	1.30034	0.927134	1.224	0.98667	0.96636	-0.212602	0.784303	1.26048	1.00643	0.0343274	0.217095	0.748967	1.27686	0.272146	0.815408	0.352839	0.131411	0.0259645	0.797185	0.171757	0.275272
0	1	50	17.93	0	0	0	0	0	1	4	0.837016	0.924731	1.44363	1.46046	1.58975	1.56132	1.08347	1.49693	1.93856	1.31908	0.777382	1.98436	0.667706	1.93286	1.49421	1.19446	2.84824	0.995828	0.913756	1.10181	0.949718	1.30108	1.3083	-2.12602	1.56861	0.892299	1.27611	-1.14828	2.84824	1.006	0.950287	1.33484	1.36977	2.08368	1.89151	2.08097	0.145272	1.8651	2.17194
0	0	56	21.33	0	0	0	0	1	0	3	1.16846	1.07334	1.21143	1.05587	1.05355	1.4057	0.936262	1.1195	1.13973	1.33128	0.968956	1.11729	0.639452	1.14276	1.24926	1.57109	2.13985	1.38984	2.07352	1.27649	1.84409	1.40626	1.32317	-0.880781	1.27965	2.02771	1.43851	0.047057	2.13985	0.560359	2.70619	1.0901	1.28838	0.923607	0.423966	0.244433	0.235972	1.45437	0.977018
0	0	79	25.91	0	0	0	0	0	1	2	1.18627	0.831508	1.00457	1.13022	1.21272	1.36533	0.936262	1.09751	1.07869	1.44676	0.861171	1.21183	0.732811	1.0831	0.636877	0.762946	0.531825	0.875137	0.808322	0.765894	0.811284	0.729678	0.728487	-0.25816	0.675946	0.81079	0.736628	-0.140141	0.531825	1.10756	0.589846	2.04247	0.670338	0.278761	0.977177	0.133271	1.06674	1.1549	0.277512
0	0	56	18.73	0	0	0	0	1	0	2	1.0386	1.30454	0.868947	0.623138	0.65664	0.728396	0.595697	0.630747	0.355586	0.698363	1.15957	0.429471	0.787831	0.359085	0.97981	1.11913	0.366696	1.12204	1.30034	0.886824	1.19995	1.0556	1.0407	-0.0911152	0.712065	1.29886	1.06232	0.0369548	0.366696	0.768436	1.16648	0.17963	0.85586	0.444074	0.342425	0.0710761	0.658244	0.256901	0.425695
0	0	69	16.33	0	0	0	0	1	1	2	1.17981	0.838352	0.509315	0.568341	0.602388	0.644861	0.595697	0.615607	0.200207	0.723555	1.13005	0.300485	0.979014	0.20469	0.511951	0.785544	0.104499	1.00149	1.0104	0.792767	1.00176	0.722613	0.743354	-0.25816	0.696585	1.00444	0.751115	-0.113162	0.104499	0.962818	0.884544	0.461723	0.749346	0.2683	0.0983479	0.0139916	1.34539	0.360449	0.276259
0	0	66	17.3	1	0	0	0	0	1	4	1.27303	1.52337	1.1079	0.680364	0.84309	0.846743	0.764873	0.740812	0.542534	0.934611	1.10389	0.597901	0.718863	0.545645	1.27375	0.990001	0.55034	0.810278	0.702889	0.77933	0.74	1.08336	1.0853	-0.44039	0.748184	0.724865	1.05574	-0.560567	0.55034	1.196	0.520676	0.641242	0.677202	0.58066	0.730998	0.240179	0.372383	0.392054	0.530849
0	0	71	23.59	0	1	0	0	1	0	4	0.963293	1.14213	0.994734	0.81478	0.786775	0.977246	0.850374	0.83275	0.650277	0.846931	1.22717	0.606872	0.608755	0.65033	0.832839	0.903914	0.448498	0.959685	0.878611	0.786049	0.902959	0.870725	0.847423	-0.69855	0.841062	0.896155	0.872996	-0.0207434	0.448498	0.996802	0.739036	0.357933	1.01818	0.612066	0.999856	0.249506	0.461111	0.331628	0.579557
0	1	72	21.41	0	0	0	0	0	0	4	0.755286	0.678782	0.40981	0.564807	0.372485	0.407846	0.52738	0.539363	0.0679923	0.46032	1.14984	0.143749	1.37907	0.0725188	1.39623	1.1159	0.089849	0.842974	0.781964	0.752457	0.798178	1.20531	1.18937	0.485948	0.412791	0.824106	1.17012	-0.24222	0.089849	1.11984	0.54423	0.143389	0.409609	0.182513	0.0412857	0.00374672	1.78028	0.0630835	0.124293
0	0	55	29.32	1	1	0	0	2	0	3	0.680077	0.570242	0.42904	0.703861	0.628402	0.47899	0.803997	0.729044	0.121322	0.516528	1.0932	0.222431	1.19592	0.126908	0.578088	0.73174	0.0553389	0.86979	0.773178	0.577779	0.799718	0.683296	0.698752	-0.106301	0.47987	0.791184	0.694176	-0.223922	0.0553389	1.10055	0.575105	0.239341	0.486966	0.254349	0.0833421	0.0107462	0.984804	0.101949	0.171269
0	0	65	21.08	0	0	0	1	1	1	2	0.783183	0.957359	0.307077	0.300068	0.231005	0.312264	0.223319	0.266012	0.021588	0.25359	1.45727	0.0527884	1.59503	0.023978	1.07779	0.828588	0.0181858	0.706358	0.667745	0.819641	0.735875	0.930889	0.877157	0.485948	0.46439	0.697526	0.915501	0.804988	0.0181858	1.50151	0.529777	0.0682804	0.353389	0.158707	0.0133704	0.000579171	2.06943	0.0296864	0.157652
0	0	69	21.05	0	0	0	0	0	1	4	0.986026	1.27968	1.24179	0.907806	0.757753	1.1745	0.872639	0.886707	0.599954	0.965897	0.903959	0.780787	0.848903	0.610561	0.93082	0.903914	0.463946	0.893209	0.843467	0.819641	0.839854	0.925559	0.921758	0	0.629507	0.840367	0.916363	-0.0420349	0.463946	1.09272	0.630329	0.631215	0.520762	0.168406	0.678016	0.0696129	2.2438	0.519511	0.154435
0	1	44	22.68	0	0	0	0	2	1	2	1.01385	0.735684	0.410866	0.522465	0.425952	0.431756	0.52738	0.503162	0.0914779	0.571584	1.13028	0.178222	1.27083	0.0964968	1.12678	0.882392	0.0758264	0.772409	0.738033	0.712147	0.719841	0.952765	0.951493	0.106301	0.510829	0.737906	0.931864	-0.302077	0.0758264	1.31791	0.462917	0.265216	0.390854	0.210495	0.0575107	0.00592575	1.23138	0.165228	0.199906
0	0	61	19.84	0	0	0	0	0	1	3	0.954599	0.786233	1.52948	1.81987	1.44411	2.17004	1.42994	1.66125	3.32689	1.87461	0.700384	3.15713	0.619009	3.31013	0.903875	0.946957	2.62011	0.979341	0.9489	0.873388	0.942199	0.93536	0.936626	-1.98935	1.34673	0.954035	0.935269	-0.404311	2.62011	0.970753	0.807511	2.88134	0.960367	1.76538	3.15015	2.85223	0.0974439	3.01897	1.89927
0	0	54	31.1	1	0	0	0	2	1	4	0.991785	1.05807	1.14509	1.01245	1.2551	0.947445	1.21135	1.0968	0.666739	1.08353	0.823417	0.919644	0.89972	0.679571	0.661372	0.828588	0.36929	0.954735	0.913756	0.772612	0.902215	0.761133	0.743354	-0.167045	0.650146	0.89562	0.774935	0.229973	0.36929	0.998013	0.738495	0.781128	0.678747	0.27734	0.670936	0.092441	1.00625	0.474982	0.282867
0	1	54	18.75	0	0	0	0	2	1	4	0.848423	1.1086	1.6956	1.43086	1.76534	1.35479	1.71758	1.59311	1.74281	1.30996	0.717652	2.00227	0.749402	1.74805	1.00431	0.936196	1.42168	0.92253	0.738033	1.02791	0.845925	0.952057	0.951493	-0.926338	1.10422	0.766452	0.948029	-0.370666	1.42168	1.16307	0.765106	2.18464	0.66947	0.673957	1.5146	0.606579	0.267416	1.91137	0.664122
0	0	58	27.68	0	0	0	0	1	1	3	0.921201	0.833457	0.609633	0.684279	0.538792	0.936791	0.571036	0.698194	0.249543	0.6802	1.20212	0.327154	0.855163	0.253816	0.374777	0.814598	0.118689	1.06703	1.19491	0.665118	1.11983	0.670693	0.683885	-0.394833	0.644986	1.14494	0.71886	-0.0694939	0.118689	0.838436	1.05596	0.351762	0.683475	0.374329	0.166204	0.0352684	0.680971	0.229558	0.368894
0	1	50	24.46	0	0	0	0	1	1	1	0.832523	0.58593	0.256728	0.409897	0.33316	0.338697	0.374197	0.376198	0.0385183	0.368231	1.30409	0.0867774	1.46955	0.0426925	1.0288	0.957718	0.0335716	0.893691	0.773178	0.725584	0.855315	0.940556	0.906891	0.242974	0.47471	0.839013	0.9322	0.162027	0.0335716	1.15185	0.668527	0.0983238	0.50888	0.285672	0.0182745	0.0018185	1.04272	0.0489825	0.22119
0	0	62	26.17	0	0	0	0	1	1	4	0.861654	1.02713	1.22539	1.11608	1.15872	1.08304	1.16864	1.1279	0.552194	1.03772	0.753493	0.886308	1.04697	0.56553	1.019	0.914675	0.465776	0.902985	0.808322	0.772612	0.826999	0.965121	0.981227	-0.744108	0.846222	0.790703	0.954025	-0.601973	0.465776	1.10586	0.657851	1.06018	0.550236	0.469153	0.344373	0.097599	0.40349	0.882445	0.515519
0	0	64	24.56	0	0	0	0	1	0	1	0.873021	0.998724	0.311018	0.291332	0.2488	0.325749	0.276993	0.291402	0.0203312	0.274449	1.38345	0.0534253	1.71407	0.0228083	0.97981	0.873783	0.0189649	0.894916	1.01919	0.597935	0.992642	0.931751	1.01096	-0.971896	0.789463	0.933563	0.958578	-2.30584	0.0189649	0.998767	1.28778	0.112663	0.899033	0.699302	0.00454931	0.00190441	0.752298	0.0445296	0.26898
0	1	69	23.5	1	0	0	0	1	0	3	0.8232	0.507893	0.56001	1.03151	0.980072	0.790697	1.07368	1.06183	0.44386	0.916275	1.01936	0.566376	0.832343	0.449733	0.46541	0.86087	0.244701	1.07274	1.08948	0.792767	1.11206	0.735934	0.728487	-0.242974	0.691425	1.13311	0.775423	0.0036415	0.244701	0.849658	1.07154	0.491619	0.851558	0.358126	0.316976	0.0423312	0.947033	0.223616	0.285629
0	0	72	19.47	0	0	0	0	1	1	3	1.11621	1.34974	1.12845	0.782128	0.806866	0.817447	0.850374	0.811712	0.636772	0.942044	1.01192	0.72574	0.743431	0.638048	0.808343	1.05457	0.555304	1.13543	1.19491	0.994318	1.19238	0.955789	0.921758	-1.64007	1.32093	1.20307	0.980703	-0.185778	0.555304	0.797785	1.30615	0.567382	1.2987	1.58392	0.383696	0.270063	0.171261	0.762187	1.70355
0	0	70	21.97	0	0	0	0	1	0	2	0.964868	0.96396	0.861238	0.835819	0.94232	0.677395	0.886811	0.837457	0.519837	0.87022	1.07038	0.599298	0.752002	0.525761	0.783848	0.785544	0.306584	0.882168	0.755606	0.826359	0.813529	0.791947	0.773088	-2.64234	1.53249	0.756448	0.802748	-1.11695	0.306584	1.12901	0.74473	0.747844	1.17964	2.25713	0.49583	0.496405	0.139703	0.579262	2.25977
0	1	50	23.23	0	0	0	0	2	0	2	0.880052	0.92125	0.570391	0.57922	0.648462	0.546133	0.619376	0.562203	0.133422	0.550049	1.02968	0.251603	1.23008	0.140359	1.14883	1.12989	0.160281	1.05247	1.15977	0.886824	1.05403	1.13404	1.11503	0.334089	0.567588	1.08961	1.12336	0.0667995	0.160281	0.84202	0.958871	0.267869	0.5787	0.3928	0.0529321	0.00741368	0.658903	0.315132	0.486645
0	0	68	15.57	0	0	0	0	2	1	4	1.26574	0.860552	0.482514	0.524543	0.653381	0.696186	0.576053	0.566383	0.149391	0.716429	1.14448	0.244086	1.06576	0.154395	1.10229	1.29884	0.223909	1.227	1.52	1.08838	1.44747	1.25657	1.286	-0.652992	1.05778	1.56399	1.26595	-0.227671	0.223909	0.679779	1.6866	0.174494	1.17876	0.901984	0.0477323	0.0189029	0.361565	0.1641	0.742497
0	0	68	17.72	1	1	0	0	0	0	4	1.21562	0.861157	0.901327	0.979148	0.988745	1.00045	1.02618	1.02029	0.568459	1.28438	0.779916	0.873013	1.00176	0.58132	0.832839	0.925436	0.458212	1.0325	0.9489	1.41086	1.01035	0.911137	0.892024	-1.13894	1.47057	0.932183	0.933307	1.03402	0.458212	0.966074	1.15876	0.680959	1.08965	0.958354	0.37567	0.139371	0.231648	0.606565	0.834762
0	0	71	17.37	0	0	0	0	1	1	3	1.20378	1.30517	1.43085	1.0256	1.08154	1.31722	0.923888	1.04616	1.10375	1.33222	0.881826	1.20171	0.710187	1.10416	1.24926	1.1837	1.41538	1.05805	1.15977	0.954008	1.09207	1.20141	1.20423	-2.12602	1.45509	1.12835	1.1902	-0.691494	1.41538	0.867445	1.07863	0.91068	1.26516	1.93058	1.143	1.17931	0.183728	0.659091	1.69945
0	0	61	22.04	0	0	0	0	0	1	3	1.21215	0.71507	0.657222	0.859829	0.928629	1.05214	0.902888	0.856946	0.436171	1.12465	0.978668	0.583093	0.872017	0.441546	0.759353	0.914675	0.31527	1.01141	0.931328	0.846514	0.989023	0.877001	0.892024	-0.334089	0.763664	0.969548	0.888286	-0.194845	0.31527	0.954627	0.901786	0.494029	0.897756	0.351022	0.325457	0.0566221	1.00788	0.429143	0.374679
0	0	74	17.19	0	0	0	0	1	1	4	1.15379	1.19672	1.23328	0.964087	0.952459	1.11821	0.881387	0.884932	0.550765	1.20031	0.791481	0.842312	0.997585	0.56553	0.857334	0.86087	0.382069	0.901422	0.843467	0.839796	0.831276	0.867851	0.86229	-0.561877	0.835902	0.830094	0.864057	-0.086918	0.382069	1.09204	0.633729	0.625869	0.677092	0.542777	0.438286	0.112617	0.390937	0.55936	0.508262
0	0	67	18.07	0	1	0	0	0	0	2	0.934823	0.704437	1.53567	2.0394	1.91665	2.14813	1.92406	1.83014	3.33118	2.05722	0.668725	3.30943	0.648036	3.31832	1.12678	1.02228	3.27742	0.973364	0.9489	0.974163	0.943745	1.05163	1.0407	-4.52539	2.28583	0.94996	1.04473	-1.21743	3.27742	1.00974	0.884529	2.74784	1.31081	5.36607	3.29098	8.40574	0.0395825	2.58857	5.1684
0	0	74	23.72	0	0	0	0	1	0	3	0.838908	0.79387	0.802379	0.945536	1.10979	0.718486	1.1166	1.01178	0.562496	0.855937	1.09817	0.615667	0.713955	0.567869	1.15128	1.26978	0.845129	1.16878	1.37063	1.00104	1.30011	1.28631	1.33804	-0.774479	1.03198	1.35765	1.28244	-0.399406	0.845129	0.743527	1.43522	0.506156	0.929989	0.906165	0.307108	0.178695	0.247268	0.527891	0.847305
0	1	61	20.41	0	0	0	0	1	1	4	1.16047	1.00221	0.75981	0.70924	0.832901	0.696186	0.793188	0.719272	0.246783	0.888131	0.857449	0.455272	1.20337	0.254985	1.12678	1.22674	0.34411	1.19223	1.19491	1.00104	1.24475	1.21563	1.24883	-0.546691	0.95458	1.20445	1.22121	-0.503916	0.34411	0.775641	1.49668	0.445365	0.896367	0.696134	0.0560009	0.0218066	0.355575	0.593967	0.613952
0	0	63	19.34	1	0	0	0	0	1	3	1.13662	1.31014	1.26739	0.904985	1.01327	1.12588	0.97244	0.955836	0.802255	1.10995	0.887206	0.965575	0.785086	0.807064	0.97981	0.893153	0.60263	0.864032	0.808322	0.745739	0.787754	0.921645	0.906891	0.151859	0.521149	0.790141	0.908386	-0.00077815	0.60263	1.14643	0.553589	0.780642	0.665084	0.240669	0.92111	0.0915129	1.68187	0.775607	0.260938
0	1	56	23.42	1	1	0	0	1	1	4	1.36999	1.3462	1.14876	0.798304	0.871719	1.08436	0.799211	0.818465	0.869656	1.18015	1.15169	0.784933	0.588747	0.871395	1.07779	1.07609	0.912957	1.0342	1.15977	0.927134	1.05732	1.08392	1.10016	0.0759294	0.686265	1.12412	1.07601	-0.214764	0.912957	0.888651	0.923268	0.644437	0.650392	0.199517	0.949567	0.134735	2.07555	0.541069	0.207111
0	0	67	22.29	0	0	0	0	0	1	3	1.03415	0.817265	0.622359	0.712404	0.785417	0.766759	0.631642	0.761743	0.236679	0.794987	1.00213	0.378838	1.04409	0.243289	0.367429	0.73174	0.0988145	1.00727	1.01919	0.6584	0.983242	0.630805	0.639284	-0.69855	0.743024	0.993758	0.669959	-0.190389	0.0988145	0.934805	0.854969	0.508181	0.756544	0.447249	0.0958963	0.0189716	0.572922	0.445769	0.474685
0	1	63	27.34	0	0	0	0	1	1	4	0.988315	1.05134	1.45213	1.29214	1.43892	1.4057	1.19541	1.30138	1.94967	1.37801	0.979978	1.58013	0.528659	1.93988	1.0288	0.925436	1.59648	0.904579	0.843467	0.846514	0.833167	0.965925	0.96636	-0.44039	0.799783	0.82641	0.953661	-0.290753	1.59648	1.08877	0.637801	1.17284	0.974559	0.607331	2.97395	0.856957	0.388008	1.44134	0.681681
0	0	52	25.26	0	0	0	0	2	0	1	0.913898	0.737862	0.388982	0.493176	0.571475	0.431756	0.48966	0.496873	0.0748187	0.48635	1.1619	0.151626	1.32192	0.0795367	0.857334	0.812446	0.0503543	0.820155	0.738033	0.651681	0.728905	0.844331	0.854857	-0.167045	0.557268	0.658117	0.836437	-0.484981	0.0503543	1.26583	0.532461	0.161142	0.496029	0.274563	0.04823	0.007959	0.952596	0.132104	0.170382
0	0	60	21.94	0	0	0	0	0	1	2	1.26644	0.741458	0.496259	0.626138	0.77447	0.610595	0.62707	0.682246	0.141702	0.855664	0.946986	0.28478	1.31092	0.149131	0.832839	0.828588	0.0896049	0.855319	0.773178	0.745739	0.789704	0.819525	0.802822	0.151859	0.521149	0.812319	0.814855	0.084292	0.0896049	1.1039	0.548163	0.273122	0.606829	0.248641	0.125954	0.00977718	1.89511	0.18554	0.229301
0	0	47	27.68	0	0	0	0	2	0	1	1.18613	1.29091	0.784249	0.568337	0.56206	0.653695	0.610015	0.63695	0.25016	0.727421	1.04537	0.376828	0.982583	0.254985	0.685867	0.785544	0.131956	0.914396	0.878611	0.745739	0.849446	0.745016	0.728487	-0.167045	0.629507	0.831022	0.756234	0.105781	0.131956	1.08021	0.67436	0.398901	0.805136	0.394052	0.170454	0.0223059	0.982405	0.475763	0.495813
0	0	47	19.56	0	0	0	0	1	1	4	1.18312	1.51427	0.976118	0.603042	0.699148	0.64708	0.679904	0.659986	0.270022	0.769884	0.890058	0.465712	1.12502	0.278963	1.21496	1.06533	0.28554	0.954651	0.843467	0.980881	0.892363	1.07702	1.05556	-0.926338	1.0681	0.863876	1.06355	-0.31112	0.28554	1.0473	0.797064	0.40443	0.933372	1.01633	0.18577	0.0794045	0.267242	0.21751	0.732039
0	0	69	20.16	0	0	0	0	1	0	3	1.01106	1.24341	0.926551	0.697112	0.761967	0.8104	0.881387	0.808801	0.43144	0.760551	1.09807	0.515922	0.780024	0.436867	1.14148	1.10837	0.481974	1.05912	1.05433	0.960726	1.06123	1.10898	1.10016	-0.622621	0.94942	1.0584	1.10417	-0.0298356	0.481974	0.899641	1.03561	0.405131	0.861955	0.661719	0.272834	0.0900317	0.356816	0.503019	0.62776
0	1	64	23.05	0	0	0	0	1	1	1	0.973869	1.01193	0.731904	0.676634	0.694554	0.662411	0.822861	0.745045	0.142712	0.711055	0.91264	0.2969	1.35704	0.153225	1.0533	0.978164	0.13536	0.931507	0.843467	1.02119	0.887747	0.994777	0.996094	-0.25816	0.872021	0.840687	0.988048	-0.0748285	0.13536	1.08812	0.787636	0.278302	0.847124	0.45724	0.0714974	0.0131894	0.711456	0.143569	0.34042
0	1	54	22.89	0	1	0	0	1	1	3	1.21462	1.52241	1.29448	0.79545	0.9355	0.935259	0.87593	0.866073	0.905562	1.04257	1.08865	0.853089	0.614497	0.90707	0.342934	0.871631	0.487463	1.19971	1.24763	1.06822	1.25291	0.700627	0.683885	-1.15413	1.21257	1.24019	0.770636	0.114632	0.487463	0.743497	1.43882	0.86732	1.47325	1.08087	0.397885	0.176042	0.217774	1.48449	1.22353
0	0	42	27.55	0	0	0	0	1	0	2	1.03734	0.482027	0.3959	0.768355	0.924021	0.698242	0.880299	0.803926	0.245034	0.860071	1.00986	0.384731	1.02418	0.250307	0.0244953	0.742501	0.0866452	1.15503	1.30034	0.792767	1.23384	0.522895	0.490613	-0.44039	0.758504	1.29307	0.618493	0.191556	0.0866452	0.76532	1.29616	0.272071	1.00029	0.420573	0.0972104	0.0170608	0.883872	0.331688	0.443948
0	0	67	22.1	1	1	0	0	2	1	4	1.07907	0.989678	1.42301	1.34512	1.20478	1.2875	1.34349	1.30319	1.92946	1.56625	0.804748	1.91088	0.646012	1.93929	0.489905	0.774783	0.870712	1.00424	0.913756	0.886824	0.964778	0.667124	0.639284	-1.1845	1.08358	0.92779	0.704392	0.254398	0.870712	0.991687	0.900314	1.48044	1.07514	1.02352	1.42466	0.591299	0.20226	1.91199	1.0882
0	0	63	24.24	1	0	0	0	1	0	4	1.2008	1.22505	0.852179	0.650765	0.752098	0.846743	0.712955	0.670623	0.42072	0.843225	1.2291	0.453256	0.70274	0.425171	1.27375	1.30207	0.656588	1.15613	1.2652	1.01447	1.25943	1.31624	1.33804	0	0.779143	1.30598	1.30636	-0.166441	0.656588	0.747889	1.3547	0.402234	1.00406	0.363042	0.274273	0.0528677	1.13572	0.399754	0.343576
0	1	62	21.63	0	0	0	0	1	1	4	1.17003	1.21418	0.987877	0.761146	0.832901	0.935259	0.724961	0.75864	0.501354	0.960978	1.04646	0.598377	0.778527	0.507047	1.07779	1.05457	0.519258	1.00421	1.05433	0.859951	0.986862	1.0749	1.07043	-0.121487	0.701745	1.02947	1.06382	-0.136732	0.519258	0.918648	0.841918	0.390859	0.525049	0.341649	0.551898	0.11939	0.647941	0.225657	0.263726
0	0	51	21.48	0	1	0	0	2	1	3	1.45962	1.32731	0.995119	0.701375	0.818684	0.924464	0.783456	0.811712	0.714351	1.10469	1.16598	0.680014	0.62094	0.714661	1.44522	1.40968	1.32602	1.18902	1.37063	1.169	1.30165	1.45058	1.47184	-0.0455576	0.9133	1.3599	1.43194	-0.161341	1.32602	0.728571	1.43238	0.576914	0.950629	0.537782	0.544906	0.184272	0.437775	0.382881	0.434203
0	0	69	23.18	0	1	0	0	1	0	4	0.865945	0.996986	1.2217	1.14637	1.3643	1.05487	1.06561	1.21385	1.15833	1.07118	0.991386	1.10386	0.62162	1.15562	1.00431	1.11913	1.25793	1.11711	1.2652	0.920416	1.17397	1.0944	1.10016	-0.485948	0.872021	1.24078	1.09678	-0.218785	1.25793	0.799076	1.15762	0.905614	0.892682	0.588051	0.793696	0.27179	0.377769	1.26519	0.651817
0	0	67	23.88	0	0	0	0	2	1	4	1.31146	1.4435	1.3112	0.849767	0.876603	1.09881	0.807567	0.929986	0.583985	1.20256	0.801839	0.864535	0.965661	0.596526	1.05085	1.19446	0.724827	1.15944	1.23006	0.960726	1.23974	1.15348	1.15963	-0.713736	0.980379	1.26023	1.15878	-0.261473	0.724827	0.742545	1.3477	0.874672	0.779945	0.557061	0.276666	0.103493	0.361981	0.665717	0.516986
0	1	72	17.69	1	0	0	0	1	0	4	0.996946	0.897051	1.22373	1.27619	1.26864	1.32266	1.1166	1.32592	1.82046	1.37289	0.961613	1.53836	0.551212	1.8118	1.21741	1.19446	2.45199	1.10324	1.19491	1.12197	1.14462	1.23383	1.24883	-1.83749	1.48605	1.17514	1.22293	-0.440998	2.45199	0.817514	1.1519	1.01034	1.06493	1.59665	1.77447	1.553	0.131759	1.16804	1.48016
0	1	64	21.4	0	0	0	0	2	1	3	0.895445	1.06522	0.997568	0.876098	0.882669	0.8192	0.893277	0.906872	0.448247	0.846527	1.00513	0.578172	0.841364	0.460845	1.42072	1.20522	0.681566	0.999946	1.08948	1.06822	1.00948	1.3076	1.32317	0.303717	0.717225	1.06338	1.27843	-0.131474	0.681566	0.911793	0.85993	0.466111	0.819957	0.399762	0.318208	0.0601503	0.672939	0.601989	0.478239
0	0	63	21.6	0	0	0	0	2	0	1	0.898597	1.15531	0.976154	0.790441	1.06262	0.696186	1.01585	0.919785	0.339469	0.76645	0.893307	0.540508	1.03859	0.346804	1.10229	0.957718	0.298551	0.919785	0.773178	1.01447	0.835615	0.986954	0.981227	-0.197416	0.846222	0.799249	0.975362	0.127165	0.298551	1.13247	0.683384	0.682001	0.567823	0.320681	0.23762	0.0447413	0.727045	0.581067	0.29907
0	0	64	23.05	0	0	0	0	0	0	3	1.09345	0.932523	1.11238	1.11594	1.1364	1.51186	1.1166	1.16358	1.35295	1.31671	1.03082	1.17745	0.567681	1.35329	0.636877	0.828588	0.767889	0.976675	0.913756	0.759175	0.929542	0.775528	0.773088	-0.51632	0.758504	0.90975	0.791867	-0.347261	0.767889	0.983695	0.801099	1.75994	0.779052	0.412911	1.12317	0.264474	0.60368	1.31362	0.409794
0	1	38	26.99	0	1	0	1	0	1	4	1.16446	0.76928	1.09535	1.33204	1.45074	1.6261	1.13618	1.29532	1.0554	1.67375	0.778318	1.32147	0.81674	1.05854	1.46972	1.24826	1.72379	1.06249	0.984045	1.11525	1.08266	1.35939	1.42724	-1.56414	1.38801	0.997814	1.34149	-1.33439	1.72379	0.927135	1.24679	1.59053	1.01352	1.46701	0.549836	0.534457	0.134417	1.8354	1.50716
0	1	54	20.89	0	0	0	0	0	1	3	1.1462	0.89155	1.38506	1.45336	1.43447	1.7994	1.13618	1.40425	2.81314	1.79755	0.959701	2.06029	0.477727	2.80484	1.16352	0.968479	2.62153	0.88326	0.773178	1.18243	0.795158	1.03615	1.0407	-1.03264	1.25901	0.772637	1.0163	-0.328992	2.62153	1.12128	0.60348	3.21477	0.784889	0.833402	3.28894	1.43802	0.204975	2.17649	0.826405
0	0	70	24.68	0	1	0	0	0	1	1	0.759242	0.675899	0.527014	0.729438	0.794873	0.546133	0.541733	0.69254	0.177928	0.59761	1.16521	0.269378	0.987553	0.184806	1.0533	0.871631	0.138018	0.778667	0.676531	0.705428	0.696777	0.929346	0.921758	0.242974	0.45923	0.70409	0.908465	-0.071245	0.138018	1.2825	0.431861	0.188454	0.418926	0.179339	0.264988	0.0271968	1.6618	0.0638257	0.124637
0	0	72	19.11	1	0	0	0	1	1	4	1.34388	1.01592	0.67815	0.624474	0.68215	0.805074	0.668524	0.656403	0.215289	0.905572	0.966941	0.368595	1.11679	0.223405	1.20027	1.22674	0.281675	1.1455	1.35306	0.927134	1.21607	1.18231	1.1299	-0.0911152	0.743024	1.27586	1.18039	0.0532178	0.281675	0.779873	1.24944	0.268276	0.908026	0.532948	0.108595	0.0250836	0.53884	0.229112	0.453704
0	0	55	24.22	0	0	0	0	2	1	1	0.843558	0.872427	0.461708	0.495093	0.309926	0.626819	0.483748	0.465838	0.0875349	0.450662	1.26473	0.154665	1.15253	0.0929878	1.34724	1.14281	0.114997	1.0231	1.10705	0.853232	1.03466	1.18493	1.15963	0.0303717	0.644986	1.04927	1.16904	-0.32331	0.114997	0.924125	0.940779	0.191904	0.893839	0.36962	0.0382846	0.00553209	1.22701	0.207414	0.413095
0	1	50	24.09	0	0	0	0	2	0	4	1.11713	0.935014	0.653869	0.654216	0.538792	0.871776	0.766126	0.707145	0.192173	0.788633	1.02466	0.322465	1.09455	0.198842	1.15128	1.02228	0.211704	0.933623	0.913756	0.812922	0.932763	1.09857	1.14476	-0.167045	0.681105	0.898811	1.0847	-0.746888	0.211704	1.07824	0.826681	0.405781	0.706121	0.386565	0.0906806	0.0218033	0.655058	0.426211	0.356098
0	0	55	22.07	0	0	1	0	1	0	3	1.21152	1.39188	1.00407	0.674854	0.661498	0.911971	0.826351	0.770976	0.514218	0.882244	1.03913	0.612866	0.777431	0.512895	1.23946	1.26333	0.714276	1.17469	1.40578	1.1354	1.2664	1.24311	1.2191	-0.197416	0.9391	1.30644	1.24056	0.000499999	0.714276	0.743415	1.36858	0.570404	1.06553	0.513844	0.268859	0.0704306	0.525226	0.762826	0.56334
0	0	64	22.68	0	0	0	0	1	0	4	0.923926	0.942746	1.16337	1.15444	0.89229	1.32482	1.31243	1.18832	1.49936	1.15095	1.19843	1.08458	0.471845	1.49833	0.587886	0.785544	0.768757	0.92414	0.878611	0.745739	0.888494	0.740323	0.743354	-0.18223	0.634666	0.916114	0.752991	-0.0704062	0.768757	1.03123	0.687748	1.39528	0.739842	0.330538	2.07855	0.289872	0.941502	1.23612	0.375746
0	0	62	19.43	0	0	0	0	0	1	3	1.10198	0.784087	0.630082	0.751764	0.789484	0.745904	0.779774	0.789119	0.249593	0.893932	0.962423	0.408687	1.06808	0.257325	1.42072	1.25902	0.41482	1.03493	1.12462	0.933853	1.08186	1.36315	1.3975	0.394833	0.583068	1.11874	1.33471	-0.369178	0.41482	0.877315	0.98509	0.541445	0.468025	0.128681	0.134802	0.0180199	2.83916	0.29546	0.0742348
0	0	64	19.1	0	0	0	0	1	1	2	1.05815	0.840983	0.486706	0.541411	0.563955	0.508046	0.499357	0.553748	0.169722	0.618195	1.36673	0.222542	0.855296	0.173694	1.39623	1.12989	0.221433	0.928095	0.913756	0.846514	0.9054	1.21534	1.2191	0.394833	0.515989	0.911751	1.18694	-0.21344	0.221433	1.02668	0.713659	0.22375	0.578272	0.142836	0.226112	0.0202128	3.21277	0.0976225	0.130327
0	0	53	21.8	1	1	0	0	0	1	3	0.906079	0.623505	0.510071	0.765313	0.563955	0.858516	0.756045	0.702684	0.176474	0.748263	0.994758	0.313815	1.15994	0.183051	1.10719	1.06533	0.192028	1.00917	0.984045	0.900261	0.969981	1.08796	1.0853	0.121487	0.650146	0.938261	1.0767	-0.0978192	0.192028	0.93346	0.861647	0.46029	0.729343	0.327683	0.0795154	0.0107049	0.946622	0.251461	0.327455
0	1	25	16.57	0	0	1	0	1	0	1	0.994688	0.450867	0.286841	0.595171	0.508211	0.749739	0.685524	0.620695	0.0818422	0.638819	1.0069	0.185752	1.48047	0.0877243	1.12188	0.86087	0.0689458	0.749042	0.58867	0.61809	0.65886	0.957532	0.96636	0.303717	0.371512	0.65663	0.93195	-0.4457	0.0689458	1.33179	0.385784	0.261173	0.251865	0.177057	0.0548693	0.00573317	1.1396	0.0918422	0.130352
0	1	78	17.33	0	0	0	0	1	1	4	1.25248	1.33817	1.35792	0.949315	1.11841	1.1297	0.998714	0.972956	1.42449	1.28301	1.1369	1.10489	0.505947	1.4223	1.24926	1.14065	1.72458	1.03282	0.984045	1.14212	1.00611	1.17202	1.1745	-1.2908	1.31577	0.994274	1.15756	-0.191284	1.72458	0.927517	0.948286	1.28599	0.957717	1.15943	1.46511	0.933849	0.167623	1.13513	1.18944
0	1	56	20.19	0	0	0	0	0	1	4	1.26131	0.769506	0.905271	1.10056	1.0227	1.36533	1.15211	1.139	0.865664	1.49791	0.81628	1.10407	0.831937	0.874319	1.24926	1.05457	0.96967	0.98129	0.773178	0.974163	0.897387	1.11254	1.11503	-3.46238	1.92464	0.78913	1.10707	-1.98556	0.96967	1.0174	1.02871	0.799838	1.70199	4.14025	0.657096	1.29928	0.0773837	1.18211	4.43691
0	1	42	24.78	0	0	0	0	0	0	2	1.3	0.995262	0.594214	0.558538	0.584402	0.714483	0.553987	0.545163	0.142811	0.783513	0.968412	0.27993	1.27859	0.150301	0.955315	0.807066	0.103619	0.698361	0.492022	0.611371	0.624624	0.893261	0.921758	0.197416	0.402471	0.582256	0.872848	-0.684601	0.103619	1.55007	0.39324	0.432727	0.414504	0.190448	0.0994604	0.00968906	1.66263	0.37711	0.227523
0	1	61	18.75	1	0	0	1	0	1	3	0.441541	0.443374	0.433337	0.914332	0.84309	0.386174	0.807567	0.766886	0.117108	0.435636	1.01805	0.233287	1.29942	0.123399	0.808343	0.914675	0.0864644	1.01122	1.12462	0.77933	1.00998	0.872105	0.832556	0.167045	0.541788	1.06748	0.879958	0.212587	0.0864644	0.903066	0.83496	0.140463	0.578272	0.261866	0.0844769	0.00684396	1.48834	0.060433	0.129678
0	0	63	27.55	0	0	0	0	0	0	4	0.897037	0.713606	0.741797	0.972468	0.621571	0.644861	1.44063	1.31938	0.234585	0.941315	1.21604	0.310353	0.862978	0.239195	0.538896	0.817827	0.120982	1.01132	0.9489	0.77933	0.981382	0.719163	0.698752	-0.288532	0.696585	0.967095	0.747624	0.064919	0.120982	0.931788	0.877477	0.378354	0.78662	0.35639	0.139675	0.0176818	0.995648	0.280274	0.377731
0	0	64	19.81	1	0	0	0	0	1	3	0.835162	0.905057	0.919475	0.950412	0.757753	1.06703	0.764873	0.972148	0.384099	0.856509	0.925669	0.566381	0.961854	0.391835	0.854884	0.957718	0.31599	1.0189	1.01919	0.853232	1.01954	0.938857	0.951493	-0.197416	0.722385	1.0437	0.944026	-0.22937	0.31599	0.926892	0.908255	0.546501	0.778372	0.338674	0.2257	0.043463	0.879962	0.430592	0.337611
0	0	67	23.04	0	0	0	0	0	0	3	0.821244	0.658075	0.489883	0.69641	0.60768	0.863512	0.483748	0.640642	0.131376	0.617144	0.990366	0.258911	1.28552	0.140359	0.536446	0.894229	0.0829479	1.09847	1.12462	0.705428	1.12805	0.770784	0.750787	-0.334089	0.655306	1.13701	0.80813	-0.141303	0.0829479	0.813861	1.11326	0.329159	0.804493	0.265971	0.0483485	0.00685585	1.48952	0.289442	0.266343
0	0	45	22.06	0	1	0	0	2	1	3	1.14131	0.736687	0.638335	0.810614	0.84309	0.858516	0.850374	0.856946	0.393118	0.998311	1.01908	0.522486	0.866951	0.400608	1.27375	1.08685	0.487428	0.961235	0.843467	0.906979	0.921326	1.17812	1.2191	-1.21487	1.10938	0.876229	1.15956	-1.20471	0.487428	1.0417	0.868967	0.681439	0.858654	1.11293	0.248858	0.164737	0.212251	0.601149	1.09904
0	0	52	27.64	0	0	0	0	1	0	1	0.564386	0.633749	0.354206	0.522862	0.394742	0.457555	0.293796	0.436202	0.0284636	0.318429	1.08773	0.0850372	1.94878	0.0333353	0.538896	0.615522	0.0110735	0.811835	0.667745	0.530751	0.728961	0.589404	0.579816	0	0.407631	0.685286	0.605883	0.0264297	0.0110735	1.25257	0.509615	0.173327	0.304534	0.135511	0.00563629	0.000264183	2.30538	0.0839211	0.103535
0	1	54	21.52	1	0	0	0	1	1	4	1.0689	1.32307	1.78173	1.25981	1.30758	1.63489	1.21135	1.305	2.32389	1.45308	0.941725	1.84851	0.51886	2.31943	1.71467	1.56033	5.37256	1.24857	1.40578	1.23618	1.38437	1.62344	1.63538	-0.652992	1.17129	1.39622	1.59992	-0.374697	5.37256	0.687552	1.71267	1.57354	1.19098	0.843458	1.3752	0.747003	0.303749	2.37555	0.861191
0	0	63	22.32	0	0	0	0	2	0	3	1.26328	1.36763	0.955224	0.653411	0.730502	0.790697	0.679904	0.665916	0.498446	0.890708	1.09788	0.568148	0.74351	0.500614	1.38398	1.05457	0.586206	0.857659	0.667745	0.826359	0.767929	1.16803	1.1745	0.151859	0.583068	0.698043	1.13756	-0.376596	0.586206	1.16707	0.589937	0.496171	0.393546	0.18119	0.752759	0.116362	1.44958	0.256045	0.132312
0	1	53	23.24	0	0	0	0	2	1	2	1.02608	0.408582	0.35448	0.811635	1.01642	0.644861	0.964518	0.873305	0.132535	0.898652	0.86938	0.296673	1.46014	0.141529	1.00676	0.795229	0.0915364	0.639529	0.492022	0.6584	0.573935	0.868564	0.877157	0.25816	0.417951	0.521168	0.845422	-0.267166	0.0915364	1.5624	0.31845	0.419925	0.305199	0.216238	0.115129	0.0110723	0.966679	0.187395	0.192967
0	0	57	28.32	0	0	0	0	1	1	1	0.868472	1.07646	0.734732	0.638526	0.761967	0.508046	0.62707	0.658794	0.179654	0.598388	1.08742	0.290511	1.0548	0.185391	1.00431	1.03735	0.167703	1.0895	1.05433	0.960726	1.11658	0.976379	0.921758	-2.00454	1.41897	1.07164	0.999828	-0.903341	0.167703	0.88818	1.32474	0.186633	1.65629	2.01734	0.0861791	0.0762304	0.245716	0.129466	1.24028
0	0	32	29.7	0	0	0	0	2	0	1	1.14452	0.696456	0.256596	0.344671	0.292201	0.428422	0.361155	0.327001	0.0280447	0.425675	1.15102	0.0795705	1.85074	0.0315808	1.0092	0.918979	0.0256484	0.942535	0.74682	0.712147	0.821836	0.955423	0.96636	-0.0303717	0.557268	0.713189	0.947366	-0.505366	0.0256484	1.12254	0.697639	0.129208	0.643285	0.448652	0.00744079	0.00131867	0.716472	0.145577	0.531892
0	0	62	25.78	0	0	0	0	1	1	4	1.00019	0.833701	1.10131	1.2358	1.16331	1.19748	1.51272	1.36967	1.03884	1.33377	0.865143	1.17637	0.738656	1.04158	0.710362	0.903914	0.693206	1.02841	1.05433	0.772612	1.02386	0.84208	0.832556	-0.485948	0.758504	1.06517	0.857598	-0.0582683	0.693206	0.907757	0.907982	1.15417	0.888101	0.538714	0.754692	0.186231	0.436474	1.33474	0.579648
0	0	43	16.82	0	0	0	0	0	1	3	1.1942	1.39074	0.746351	0.502049	0.516543	0.671014	0.499357	0.510916	0.158066	0.646954	1.05327	0.275395	1.13648	0.162582	0.881829	0.946957	0.128823	1.02805	0.9489	0.954008	1.0033	0.926851	0.906891	0.18223	0.670786	0.963295	0.935749	0.483124	0.128823	0.930352	0.952954	0.224619	0.719918	0.32015	0.0712244	0.00661476	1.27809	0.220345	0.281837
0	0	53	18.59	0	0	0	0	1	1	4	1.16896	1.70033	1.4896	0.819566	0.836736	1.74437	1.6252	1.59657	0.803241	1.03379	1.00644	0.851884	0.691796	0.808234	1.32274	0.97924	0.957577	0.799534	0.702889	6.84601	0.763602	1.09716	1.07043	-0.759294	5.51592	0.675227	1.14424	14.8918	0.957577	1.24978	2.12229	0.830836	7.84908	1.50327	1.02297	0.319452	0.314949	0.81311	1.98617
0	0	61	23.92	1	1	0	0	0	0	3	1.03525	1.41942	0.943846	0.62207	0.836736	0.728396	0.807567	0.731197	0.241978	0.694918	0.911338	0.422773	1.13966	0.250307	0.881829	0.828588	0.167264	0.881046	0.667745	0.792767	0.833469	0.840973	0.877157	-1.54896	1.13518	0.684352	0.859338	-1.95682	0.167264	1.29744	0.952646	0.515338	1.18983	1.29388	0.122856	0.0845082	0.219459	0.537089	1.21428
0	0	63	15.92	0	0	0	0	2	0	2	0.707728	0.769705	0.578063	0.702586	0.554412	0.8104	0.789553	0.735486	0.185691	0.536556	1.17101	0.275783	0.968769	0.191239	1.10229	0.946957	0.170346	0.887532	0.843467	0.732302	0.838244	1.01026	1.02583	0.18223	0.500509	0.869128	0.992147	-0.278572	0.170346	1.06964	0.597075	0.352327	0.511655	0.188544	0.140222	0.0172731	1.69415	0.159416	0.136348
0	1	54	21.5	0	0	0	0	1	0	1	1.40725	1.07399	0.434137	0.378159	0.380983	0.47899	0.353099	0.388536	0.0552515	0.574243	1.08458	0.13271	1.56677	0.0596526	0.906324	0.859794	0.0392725	0.849663	0.773178	0.644963	0.787969	0.86016	0.847423	0.212602	0.423111	0.760601	0.85296	0.0979981	0.0392725	1.12913	0.566322	0.122905	0.407682	0.207112	0.0332667	0.0031737	1.52401	0.0489825	0.140468
0	1	67	18.73	0	0	1	0	1	1	3	0.973085	1.18763	0.865689	0.68191	0.806866	0.579262	0.706197	0.757603	0.359874	0.716023	1.07513	0.466917	0.846317	0.366103	1.22476	1.13527	0.446941	1.00397	1.0104	0.886824	1.00729	1.17796	1.20423	0.0303717	0.670786	0.997268	1.16151	-0.368098	0.446941	0.960723	0.915226	0.442026	0.668777	0.261866	0.312282	0.0498314	1.21888	0.337487	0.320319
0	0	60	24.46	0	0	0	0	1	1	3	0.802864	0.713751	0.512285	0.671448	0.591662	0.505216	0.62707	0.626997	0.153087	0.581706	1.15154	0.246576	1.05064	0.158489	0.685867	0.839348	0.0927164	0.922094	0.825895	0.665118	0.873346	0.7937	0.787955	-0.759294	0.768824	0.863722	0.804041	-0.506566	0.0927164	1.04085	0.740587	0.305686	0.740804	0.487108	0.0905407	0.0211148	0.561978	0.238062	0.4314
0	0	68	23.53	0	0	0	0	0	0	2	1.0156	1.15013	0.672658	0.547136	0.4976	0.662411	0.595697	0.553748	0.230765	0.599606	1.41795	0.263261	0.74415	0.234516	0.955315	0.968479	0.198329	1.00734	1.05433	0.880106	0.980598	0.968261	0.96636	0.0455576	0.660466	1.01229	0.966729	-0.0435156	0.198329	0.928479	0.838728	0.252638	0.97985	0.345187	0.200118	0.0224687	1.60004	0.222648	0.413396
1	1	45	23.24	0	0	0	0	0	1	4	0.63217	0.846139	1.64273	1.81624	2.10405	1.18906	1.80578	1.81591	1.54702	1.23895	0.68039	1.95063	0.822476	1.55915	1.59219	1.34511	2.82501	1.12462	1.12462	1.20259	1.17039	1.4356	1.47184	-1.06301	1.28481	1.12998	1.41503	-0.8245	2.82501	0.84307	1.34538	1.63522	0.941338	0.904856	0.831572	0.52286	0.253213	2.0772	0.917125
1	0	74	24.91	0	0	0	0	1	1	4	1.22328	1.38356	1.57668	1.06609	1.2328	1.5033	1.27913	1.23568	1.82288	1.40724	0.972114	1.52308	0.545016	1.81648	1.34724	1.30207	2.93757	1.1405	1.23006	1.08838	1.21826	1.35175	1.38264	-0.728922	1.08358	1.23986	1.33684	-0.34344	2.93757	0.794695	1.30651	1.63236	1.05317	0.692491	1.32052	0.568199	0.301476	1.78168	0.738564
1	1	65	17.97	0	0	0	0	1	0	2	0.544541	0.407364	0.373699	0.858196	1.06363	0.407846	1.05203	0.953365	0.118907	0.504274	0.934349	0.256781	1.40865	0.125738	0.852435	1.00076	0.107464	1.04862	1.07191	0.846514	1.06936	0.957567	0.96636	-1.10857	1.02682	1.05659	0.971844	-0.577466	0.107464	0.881218	1.1114	0.188454	0.951142	1.07794	0.0365876	0.013692	0.319823	0.170103	0.970278
1	1	62	17.97	0	0	0	0	1	0	2	0.984636	1.05931	0.869009	0.767446	0.661498	0.897708	0.712955	0.730121	0.479914	0.815404	1.05958	0.573997	0.780171	0.478975	1.22476	1.12128	0.566297	1.04895	1.03676	1.02791	1.02299	1.1557	1.14476	-0.242974	0.872021	1.01229	1.14305	-0.178798	0.566297	0.907738	0.957182	0.721672	1.02748	0.462569	0.297158	0.0694566	0.640858	0.673081	0.528739
1	0	79	18.03	0	1	1	0	2	0	4	0.530289	0.589375	0.550047	0.873084	0.699148	0.460678	1.07725	0.975378	0.162699	0.499594	1.0742	0.275278	1.10365	0.1696	0.710362	0.851185	0.103254	0.94753	0.878611	0.685273	0.90707	0.809182	0.787955	-0.167045	0.583068	0.863994	0.820236	-0.113441	0.103254	1.0411	0.777778	0.232153	0.720832	0.285672	0.113552	0.0175943	1.2272	0.224503	0.300372
1	0	72	22.04	0	0	0	0	1	0	3	1.00753	1.06455	1.63801	1.43946	1.74894	1.32266	1.41849	1.54501	2.06538	1.56497	0.714193	2.25313	0.711592	2.051	0.808343	0.817827	1.27819	0.879681	0.773178	1.10853	0.794024	0.832482	0.832556	-0.69855	1.08874	0.778817	0.829877	0.0247317	1.27819	1.14876	0.599532	2.22236	0.779629	0.555084	2.36235	0.588947	0.383735	1.49904	0.522992
1	0	70	21.51	0	0	1	0	2	0	2	0.789128	1.00505	1.4068	1.30946	1.3238	1.00045	1.37454	1.30138	1.11001	1.11504	0.6957	1.52897	0.898494	1.11878	0.881829	0.807066	0.690229	0.834309	0.702889	0.792767	0.72312	0.833371	0.832556	-0.789665	0.877181	0.682255	0.825702	-0.339374	0.690229	1.22606	0.520655	1.31167	0.639292	0.690177	1.09963	0.410314	0.267408	1.33106	0.740868
1	0	49	27.64	0	0	0	0	2	1	4	0.750757	0.680099	0.991882	1.36438	1.20478	0.948957	1.39187	1.26025	0.817239	1.10531	0.815986	1.06288	0.84836	0.825194	1.17577	1.02228	0.844487	0.955907	0.808322	1.00104	0.889257	1.07637	1.10016	-0.622621	0.980379	0.82724	1.06345	-0.600795	0.844487	1.0462	0.807138	1.03669	0.82112	0.544591	0.608187	0.202972	0.439351	1.021	0.543016
1	0	76	25.59	0	1	0	0	0	0	1	0.707174	0.832284	1.07123	1.20409	0.991978	0.87833	1.31462	1.1903	0.840207	0.918827	0.735329	1.20147	0.932758	0.850341	0.906324	0.882392	0.606533	0.906265	0.738033	0.792767	0.822695	0.889548	0.892024	-0.774479	0.872021	0.756358	0.887829	-0.56568	0.606533	1.17074	0.70261	1.16964	0.7127	0.70446	0.598131	0.234619	0.270972	1.11398	0.676609
1	1	69	19.41	0	0	0	0	0	1	3	1.00127	1.30861	1.50953	1.07915	1.20123	1.1297	1.17518	1.07068	0.794443	1.16595	0.744893	1.14257	0.938134	0.804725	0.783848	0.925436	0.599819	1.03546	0.9489	0.940571	1.01183	0.886655	0.892024	-3.02199	1.7492	0.951252	0.907581	-0.983993	0.599819	0.967482	1.08606	0.831504	1.21036	2.58273	0.468395	0.607724	0.0955779	0.874923	2.33764
1	1	64	22.35	0	0	0	0	1	1	4	0.555008	0.663818	1.21379	1.71058	1.70944	0.95348	1.80578	1.75649	1.2608	1.02445	0.93665	1.2363	0.639617	1.26615	0.636877	0.86087	0.719087	0.997091	0.913756	0.833077	0.966969	0.772457	0.758221	-0.455576	0.794623	0.956922	0.792221	0.114253	0.719087	0.95193	0.847514	1.1131	0.783133	0.491617	1.30037	0.291952	0.465928	1.16659	0.52837
1	1	79	23.6	1	1	0	0	1	0	4	1.24535	0.63302	0.615237	0.909228	0.924021	0.846743	0.920769	0.841204	0.36946	1.22184	0.832421	0.613722	1.08355	0.383648	0.93082	0.936196	0.303111	0.949006	0.913756	0.940571	0.916448	0.939752	0.921758	0.121487	0.681105	0.958958	0.934402	0.105462	0.303111	0.986459	0.720886	0.408772	0.751611	0.272976	0.260221	0.0269045	1.71723	0.439853	0.268096
1	1	75	20.89	0	0	0	0	1	0	3	1.05905	1.42014	1.80181	1.18693	1.4928	1.27293	1.31754	1.37996	2.41662	1.35642	1.06054	1.6848	0.45476	2.41066	0.93082	1.14065	2.52244	1.18138	1.15977	1.19587	1.21993	1.0564	1.0407	-1.74638	1.51185	1.17205	1.07533	0.147481	2.52244	0.763926	1.41796	1.15865	1.40206	1.57449	2.04596	1.55784	0.125783	1.80025	1.67712
1	0	54	20.86	0	0	0	0	1	0	1	1.12794	1.00941	0.769586	0.713243	0.744969	0.838233	0.651082	0.670623	0.356744	0.868108	0.959357	0.520228	0.951219	0.363764	0.97981	0.871631	0.265071	0.869515	0.773178	0.792767	0.784809	0.908487	0.906891	-0.121487	0.650146	0.781053	0.897367	-0.142769	0.265071	1.16688	0.571311	0.418257	0.632378	0.365395	0.308254	0.053684	0.679665	0.453062	0.364916
1	1	63	23.44	0	1	0	0	0	1	4	1.10609	0.788838	0.573778	0.680462	0.643506	0.718486	0.860465	0.779092	0.210163	0.81216	1.07957	0.324879	1.00835	0.217556	0.737307	0.850109	0.143398	0.905461	0.878611	0.705428	0.884459	0.854338	0.854857	0.136673	0.495349	0.919728	0.853463	-0.112772	0.143398	1.03058	0.660742	0.358142	0.497639	0.176625	0.137637	0.0121846	2.18457	0.359828	0.195011
1	1	71	21.48	0	0	0	0	1	0	2	0.922453	1.07273	1.20439	1.05033	1.04234	1.03981	1.12259	1.07361	0.683743	1.04549	0.841672	0.91493	0.872848	0.693022	1.10229	1.01152	0.725164	0.92091	0.9489	0.765894	0.946068	1.09057	1.14476	-1.0782	0.95458	0.981813	1.07533	-0.755972	0.725164	1.07607	0.784452	0.843084	0.710176	0.795936	0.621327	0.303526	0.248976	0.796845	0.814049
1	1	54	19.76	0	0	0	0	2	0	1	0.886571	0.784529	0.445973	0.531799	0.464315	0.508046	0.510751	0.498452	0.0944352	0.508757	1.07934	0.190633	1.31677	0.0994209	1.12678	0.948033	0.0898392	0.866443	0.6326	0.752457	0.748762	1.01923	1.02583	-0.0607435	0.598547	0.682351	0.999293	-0.25379	0.0898392	1.14911	0.57589	0.273122	0.531868	0.383542	0.0563133	0.0107332	0.646872	0.0989546	0.220983
1	1	74	23.63	0	0	0	0	2	0	1	0.577318	0.683329	0.408285	0.558961	0.28103	0.610595	0.541733	0.504722	0.0766177	0.348213	1.32553	0.13503	1.1496	0.0807064	0.955315	0.86087	0.0572407	0.806601	0.764392	0.644963	0.732971	0.901806	0.914325	0.242974	0.412791	0.767433	0.885314	-0.192845	0.0572407	1.20009	0.470328	0.157045	0.391538	0.21227	0.0557985	0.00548406	1.39757	0.0779267	0.145902
1	1	77	19.22	1	0	0	0	0	1	4	1.30951	1.13463	1.38544	1.1423	1.2568	1.48892	1.13618	1.1279	0.875374	1.61414	0.701765	1.29382	0.964102	0.888355	1.34724	1.11913	1.12765	0.922823	0.843467	0.913698	0.871744	1.2136	1.23397	0.121487	0.660466	0.862705	1.18439	-0.28625	1.12765	1.07883	0.692414	1.38154	0.532735	0.256797	0.644662	0.109368	0.934841	0.871212	0.233386
1	1	66	26.48	0	0	0	0	1	0	1	0.663788	0.874194	0.490245	0.52463	0.556334	0.359243	0.52738	0.504722	0.071615	0.375778	1.19378	0.143334	1.30553	0.0760278	1.07534	1.01152	0.072315	0.919427	0.764392	0.792767	0.863985	1.03764	1.04813	-0.394833	0.743024	0.836768	1.02524	-0.672858	0.072315	1.07241	0.751195	0.184357	0.777053	0.601102	0.0353326	0.0109047	0.532117	0.150287	0.593985
1	1	82	24.77	0	1	0	0	1	0	4	0.934911	1.17683	0.780292	0.620284	0.686828	0.569274	0.679904	0.620695	0.158583	0.625764	0.874456	0.332431	1.36738	0.168431	-0.10533	0.455185	0.0207675	0.902084	0.773178	0.584498	0.845778	0.267178	0.245307	-0.501134	0.619187	0.779887	0.369131	0.334223	0.0207675	1.14184	0.6863	0.551993	0.592689	0.270637	0.072723	0.00763526	1.00697	0.338659	0.272072
1	1	64	28.13	0	0	1	0	1	1	3	0.621109	0.579009	1.28369	2.07406	1.6792	1.39031	1.55339	1.70838	1.35967	1.39008	0.749633	1.62447	0.779326	1.36441	1.07779	1.06533	1.40303	1.0423	1.01919	1.01447	1.03224	1.07038	1.05556	-0.926338	1.0939	1.03605	1.06601	-0.202398	1.40303	0.908658	0.97028	1.48939	1.03145	0.936422	0.962222	0.433325	0.213979	1.68738	1.01451
1	1	79	20.93	0	0	0	0	1	0	4	0.85784	0.608681	0.639509	0.98289	0.879035	0.916675	1.12174	1.04164	0.360515	0.909829	0.848865	0.592078	1.07127	0.369027	1.24926	1.20522	0.508665	1.10804	1.21248	0.960726	1.17102	1.24208	1.2637	-1.27561	1.17129	1.19537	1.2342	-0.641741	0.508665	0.810058	1.24022	0.408165	1.18589	1.44335	0.160014	0.108447	0.204271	0.37108	1.24652
1	1	57	26.04	0	1	0	0	2	1	3	1.04074	1.24391	0.777281	0.584573	0.699148	0.662411	0.679904	0.650386	0.264971	0.656494	1.29155	0.316926	0.780196	0.270191	0.710362	0.882392	0.169082	1.0579	0.896184	0.967445	1.00833	0.797636	0.787955	-1.74638	1.33641	0.908405	0.831596	-0.694664	0.169082	0.918464	1.11744	0.342085	1.0698	1.09389	0.149126	0.0970685	0.250971	0.401879	1.01219
1	0	64	22.06	0	0	0	0	2	0	3	0.68899	0.643987	1.22844	1.78453	1.68174	1.44989	1.47744	1.66597	1.70609	1.32674	0.701001	2.02093	0.772669	1.69776	0.538896	1.07394	1.49692	1.29891	1.37063	1.41758	1.44871	0.919068	0.936626	-3.05236	2.12587	1.3995	0.987097	-0.463365	1.49692	0.666878	2.02106	2.6513	1.80476	3.18721	0.409939	0.65655	0.0584836	4.02761	3.48572
1	0	74	20.2	0	0	0	0	1	0	2	1.10336	1.26896	1.0135	0.747178	0.822586	0.745904	0.869336	0.821342	0.522868	0.889588	0.98114	0.656346	0.818812	0.526931	0.587886	0.850109	0.293157	1.00973	1.01919	0.906979	1.0117	0.754748	0.743354	-1.85268	1.32609	1.01007	0.784101	-0.274196	0.293157	0.924594	0.958712	0.39944	1.22811	1.45812	0.58173	0.356866	0.218557	0.362916	1.53783
1	1	78	25.33	0	0	0	0	1	0	3	0.507527	0.593577	0.642378	1.01242	1.02061	0.551359	0.979319	0.887593	0.217186	0.554459	0.967486	0.370549	1.1129	0.223989	0.783848	0.871631	0.14763	0.982597	0.931328	0.913698	0.939363	0.844903	0.817689	0.0303717	0.691425	0.934405	0.853439	0.214572	0.14763	0.956827	0.798821	0.333282	0.815241	0.26251	0.0874444	0.0081598	1.95517	0.390536	0.33685
1	0	52	22.03	0	0	0	1	2	1	2	0.838473	1.10724	0.955016	0.806896	1.00905	0.626819	0.842442	0.884043	0.385947	0.730055	0.838997	0.626893	1.05952	0.397099	0.857334	0.839348	0.259075	0.866121	0.773178	0.792767	0.785038	0.855307	0.86229	-0.0455576	0.624347	0.770928	0.849107	-0.0432704	0.259075	1.14994	0.575531	0.727497	0.543756	0.349155	0.227598	0.0371093	0.651744	0.634209	0.325706
1	1	54	24.44	0	0	0	0	1	0	4	1.04523	1.10184	0.71518	0.607217	0.556334	0.77974	0.553987	0.598774	0.201537	0.684864	1.02658	0.332236	1.07531	0.20586	0.93082	1.1837	0.243466	1.15453	1.40578	0.954008	1.31913	1.13476	1.18193	0.18223	0.670786	1.43242	1.14323	-0.118714	0.243466	0.736152	1.37523	0.341402	0.694991	0.246606	0.0628185	0.0102163	1.5679	0.411613	0.247855
1	0	67	20.8	0	0	0	0	2	0	2	0.579572	0.644566	0.962343	1.39672	1.14108	0.803291	1.14961	1.1534	0.455763	0.873509	0.684641	0.858286	1.22839	0.463769	0.416419	0.774783	0.222622	1.0355	0.984045	0.819641	1.02062	0.690059	0.698752	-0.668178	0.856542	1.00535	0.728336	-0.200846	0.222622	0.921746	0.959489	0.974245	0.767819	0.386122	0.211792	0.0458613	0.691377	0.87973	0.38326
1	1	87	22.06	0	0	0	0	1	1	3	0.582832	0.575701	1.26249	2.05153	1.45001	1.44989	1.61513	1.75962	1.37653	1.29024	0.647303	1.89679	0.898827	1.39891	1.20027	1.35587	2.25687	1.25875	1.61664	1.39742	1.46648	1.3263	1.3529	-2.46011	1.90916	1.54801	1.33523	-0.505894	2.25687	0.665942	1.85411	1.67844	1.30082	2.63964	0.19466	0.263343	0.0738817	2.75222	2.87605
1	1	68	18.99	0	0	0	0	2	0	1	0.817782	1.03273	0.845658	0.76605	0.925175	0.598738	0.860465	0.795075	0.199516	0.675995	0.871453	0.388757	1.27099	0.210538	0.808343	0.807066	0.118762	0.846609	0.808322	0.644963	0.78775	0.790826	0.773088	-0.425204	0.639826	0.803743	0.789535	-0.180949	0.118762	1.13308	0.558888	0.3563	0.596327	0.547539	0.131677	0.029785	0.443843	0.265153	0.447334
1	0	75	16.02	0	0	0	0	1	0	2	0.69452	0.737156	0.633944	0.804525	0.516543	1.05214	0.776076	0.786125	0.218837	0.602939	1.04373	0.345218	1.029	0.224574	0.587886	0.674707	0.0862316	0.809628	0.738033	0.638245	0.71453	0.646339	0.639284	-0.0455576	0.505669	0.726079	0.651406	0.236772	0.0862316	1.20383	0.449231	0.436401	0.392438	0.199764	0.244592	0.0279389	1.10082	0.256529	0.164583
1	1	67	16.8	0	1	0	0	1	0	4	1.27297	1.00564	1.02525	0.953747	0.971321	0.891295	1.09754	0.994536	0.427497	1.31009	0.737496	0.763481	1.16495	0.442131	1.00431	1.01152	0.414919	0.958745	1.05433	0.812922	0.997226	1.02648	1.0407	0.0151859	0.619187	1.06133	1.01837	-0.235729	0.414919	0.974832	0.815835	0.743281	0.544579	0.222076	0.175587	0.0261208	1.47621	0.577612	0.196338
1	0	77	17.53	0	0	0	0	1	0	1	1.18611	1.6593	1.05924	0.597195	0.7464	0.662411	0.595697	0.641868	0.274803	0.764348	0.846837	0.495242	1.17554	0.281303	1.0288	0.957718	0.235712	0.932865	0.878611	0.886824	0.855052	0.971928	0.96636	-0.44039	0.830742	0.841316	0.962282	-0.151086	0.235712	1.06176	0.69525	0.324022	0.970159	0.653584	0.228574	0.0662691	0.41204	0.396043	0.837786
1	0	64	24.14	0	0	1	0	1	0	3	0.898032	1.15541	1.13163	0.916254	0.952459	0.936791	0.646648	0.851423	0.486124	0.887885	0.852967	0.719176	0.965009	0.491841	1.24926	1.03304	0.512144	0.827463	0.843467	0.752457	0.801677	1.10074	1.10016	0.25816	0.49019	0.856372	1.07271	-0.140593	0.512144	1.1567	0.538148	0.501073	0.486266	0.269191	0.65597	0.0886405	0.856208	0.311136	0.230537
1	0	64	22.66	0	0	0	0	1	0	2	0.863416	1.13076	1.60322	1.32639	1.28452	1.22236	1.27312	1.34242	2.36633	1.23577	0.940404	1.87357	0.516464	2.34516	1.00431	1.04381	2.23533	1.05573	0.984045	1.08166	1.02486	1.02255	1.01096	-2.27788	1.60473	1.0016	1.02632	-0.501967	2.23533	0.908544	1.0409	1.71661	1.46819	1.9158	2.25329	2.09669	0.133071	2.27013	2.11877
1	0	51	22.5	0	0	0	0	1	1	4	0.80692	0.919046	0.709947	0.722664	0.740659	0.579262	0.706197	0.706033	0.194711	0.629239	0.990003	0.336687	1.12792	0.202351	0.808343	0.882392	0.140709	0.930159	0.878611	0.833077	0.882529	0.877654	0.877157	-0.0607435	0.660466	0.890524	0.876613	-0.0721385	0.140709	1.03577	0.694923	0.313209	0.611368	0.355555	0.116679	0.0188363	0.712008	0.265023	0.339003
1	0	61	25	0	1	0	0	2	1	4	1.00927	0.826144	0.740899	0.838979	0.94232	0.831362	0.860465	0.890247	0.437305	0.913707	0.98617	0.57966	0.864635	0.440376	0.46541	0.882392	0.254919	1.11424	1.15977	0.906979	1.16187	0.756646	0.758221	-0.349275	0.815263	1.18091	0.799813	0.0639038	0.254919	0.80455	1.17189	0.437482	0.985331	0.425533	0.247444	0.0342697	1.15303	0.723605	0.519707
1	0	50	20.7	0	0	0	0	1	0	2	1.07466	1.15069	0.885816	0.720167	0.628402	0.883215	0.845851	0.76586	0.380772	0.835131	0.942599	0.552992	0.947321	0.383063	0.587886	0.871631	0.226289	1.05339	1.08948	0.799486	1.06622	0.781089	0.758221	-0.242974	0.696585	1.10412	0.807971	0.0231763	0.226289	0.863255	0.972679	0.466258	0.819055	0.278304	0.271607	0.0395068	1.36299	0.339273	0.279073
1	1	72	19.74	0	0	0	0	1	0	1	0.801644	0.907451	0.677784	0.698741	0.455027	0.935259	0.799211	0.750303	0.245453	0.604431	1.18107	0.329336	0.875215	0.251476	1.20027	1.02228	0.257658	0.917839	0.843467	0.886824	0.848789	1.08421	1.0853	-0.227788	0.758504	0.836243	1.06407	-0.377578	0.257658	1.06089	0.673613	0.355499	0.685382	0.41315	0.197403	0.0437397	0.598562	0.230548	0.326558
1	0	72	16.02	0	0	0	1	1	1	4	1.00407	1.07358	1.1218	0.977528	1.11745	1.10272	0.850374	1.09751	0.909826	1.05911	0.984334	0.946452	0.678554	0.909994	1.42072	1.24826	1.35261	1.08096	1.15977	1.37055	1.09653	1.30216	1.29344	0.0455576	1.03714	1.12825	1.28164	0.163481	1.35261	0.850289	1.06119	0.845265	1.04431	0.400051	0.727801	0.128083	0.857823	0.908249	0.423931
1	0	53	16.77	0	0	0	0	1	0	4	0.687593	0.640713	1.162	1.69665	1.28119	1.27293	1.42591	1.39075	1.01294	1.25884	0.827723	1.20903	0.778575	1.02637	1.07779	1.01152	0.982671	0.962799	0.9489	0.893543	0.932919	1.04134	1.0407	-0.364461	0.810103	0.971002	1.02861	-0.183497	0.982671	0.983543	0.750892	1.03205	0.793455	0.442184	0.794132	0.158321	0.57853	0.895802	0.445909
1	1	69	36.45	0	1	0	0	0	1	3	0.757462	0.989622	1.35318	1.27919	1.29692	0.936791	1.3584	1.55009	1.67581	1.04555	1.08529	1.28985	0.502063	1.66793	0.857334	1.02228	1.40935	1.08365	1.08948	1.01447	1.09581	0.955174	0.936626	-0.121487	0.820422	1.12519	0.966314	0.151917	1.40935	0.843955	1.04845	1.5114	1.05163	0.401164	1.44096	0.258943	0.796363	1.68671	0.46137
1	1	85	16.17	0	0	0	0	1	0	4	0.410504	0.505547	1.112	2.05774	2.12022	0.911971	1.80046	1.83529	1.2264	0.911501	0.84297	1.34858	0.717281	1.22522	0.97981	0.871631	0.887909	0.863278	0.738033	0.886824	0.785141	0.905972	0.892024	-0.774479	0.94426	0.778324	0.894904	-0.0569994	0.887909	1.16029	0.56852	0.730853	0.805491	0.834093	1.93195	0.732092	0.248571	1.07448	0.944259
1	1	75	20.48	0	0	0	0	1	1	4	1.28805	1.22104	1.05453	0.807934	0.859389	0.983098	0.764873	0.77403	0.647073	1.12294	0.928285	0.799631	0.806084	0.651499	0.857334	0.817827	0.396466	0.835434	0.808322	0.725584	0.779019	0.825741	0.832556	0	0.557268	0.789243	0.820058	-0.0629409	0.396466	1.17037	0.541176	0.682804	0.650431	0.204831	0.964507	0.080814	2.4091	0.416537	0.183055
1	0	63	22.84	0	0	0	0	1	1	4	1.19382	1.49629	1.49199	0.932818	0.988745	1.05487	0.805189	0.901655	0.822562	1.20167	0.792689	1.09887	0.871406	0.829287	0.808343	0.914675	0.621039	0.973403	0.984045	0.859951	0.952429	0.907937	0.936626	-0.971896	0.990699	0.980935	0.909716	-0.369337	0.621039	0.966532	0.793313	0.837253	0.598118	0.63438	0.796965	0.320725	0.304792	0.673901	0.614136
1	1	68	20.93	0	0	0	0	1	1	2	0.578792	0.520311	0.582282	1.04693	0.863106	0.508046	0.902888	0.851423	0.192074	0.653868	0.904969	0.36499	1.23953	0.201766	0.97981	0.931892	0.164186	0.930591	0.773178	0.839796	0.840978	0.955382	0.951493	-0.0607435	0.665626	0.773052	0.948295	-0.185424	0.164186	1.10629	0.715153	0.312529	0.751518	0.410824	0.104798	0.0184818	0.655108	0.284353	0.424178
1	0	47	19.1	0	0	0	0	2	0	1	0.790558	0.51269	0.704024	1.28464	1.21974	1.18302	1.02244	1.28496	0.742396	1.09588	0.895101	0.90884	0.798538	0.757938	1.22476	1.07609	0.869305	0.970466	0.878611	0.873388	0.935977	1.14262	1.1745	-0.728922	0.91846	0.896596	1.12582	-0.687228	0.869305	1.02875	0.843052	0.815554	0.823193	0.600964	0.61628	0.221089	0.401146	0.795319	0.590219
1	1	66	24.24	0	0	0	0	1	0	4	1.18253	1.22308	1.38048	1.0559	1.21272	1.48892	1.02244	1.11739	1.5963	1.34737	1.01542	1.33465	0.545376	1.59424	1.18802	1.03304	1.70425	0.953731	0.843467	0.980881	0.891743	1.10451	1.11503	-0.394833	0.887501	0.849694	1.0869	-0.497809	1.70425	1.03061	0.759202	1.79638	0.837295	0.585508	1.53051	0.521001	0.348642	1.52331	0.580619
1	1	65	19.98	0	0	0	0	2	1	4	1.07585	1.31071	1.47071	1.04971	0.832901	1.61104	1.27312	1.21902	0.849103	1.21862	0.788833	1.12787	0.866444	0.864377	1.17577	1.10837	0.972111	1.04415	0.984045	1.00775	1.00414	1.12612	1.11503	-0.197416	0.841062	0.998049	1.11482	-0.120151	0.972111	0.914664	0.930831	1.14711	0.786912	0.419185	0.483114	0.108516	0.608458	1.18597	0.447088
1	0	59	26.26	0	0	0	0	1	1	3	0.870741	0.853437	2.13645	2.34191	2.02969	2.5004	1.81478	1.85828	5.05029	2.20043	0.610412	4.78472	0.617995	5.01257	0.489905	0.710218	1.99699	0.917877	0.843467	0.967445	0.857008	0.632952	0.624417	-4.25204	2.18779	0.844295	0.663524	-1.08423	1.99699	1.09304	0.7495	4.97509	1.11231	4.47465	5.48193	12.037	0.0392076	4.48945	4.64583
1	0	66	22.66	0	0	0	0	0	0	4	1.10773	0.633158	0.584276	0.863285	0.980072	0.803291	0.885729	0.842138	0.373699	1.0319	0.945817	0.544264	0.950017	0.379554	0.857334	0.990001	0.324479	1.05973	1.05433	0.900261	1.04198	0.966327	0.981227	-0.0911152	0.722385	1.05369	0.971976	-0.151104	0.324479	0.8795	0.968292	0.593693	0.888091	0.392194	0.190569	0.0367458	0.704494	0.748323	0.491629
1	0	23	23.14	0	0	0	0	1	1	4	1.02795	0.7424	0.849407	1.07035	1.22324	1.05487	1.01112	1.10821	0.664866	1.18727	0.895935	0.843623	0.827672	0.674308	1.10719	1.05457	0.688401	0.989787	1.01919	0.940571	0.986139	1.07278	1.05556	-0.44039	0.872021	1.00217	1.06216	-0.0725806	0.688401	0.954536	0.847684	0.964736	0.612947	0.525653	0.634652	0.205378	0.377616	0.5322	0.502047
1	1	80	19.11	0	0	0	0	1	0	3	1.044	1.4902	1.48964	0.93516	0.999481	1.06299	0.923888	0.995326	0.941813	1.0535	0.831257	1.14686	0.794308	0.949177	1.00431	0.990001	0.869101	0.968452	0.984045	0.974163	0.947466	1.01511	1.02583	0.0151859	0.743024	0.975855	1.00591	-0.159228	0.869101	0.964566	0.775255	0.997836	0.656047	0.236692	0.856206	0.109635	1.53676	0.564809	0.204659
1	0	62	23.94	0	1	0	0	2	0	3	0.512321	0.394945	0.295246	0.699351	0.556334	0.338697	0.667088	0.661177	0.0832962	0.386622	1.24032	0.152576	1.19482	0.0877243	0.585437	0.894229	0.0557117	1.08829	1.18613	0.69871	1.10909	0.809582	0.802822	-0.51632	0.712065	1.15432	0.837745	-0.327267	0.0557117	0.8277	1.04975	0.204841	0.846446	0.520162	0.0261519	0.0064843	0.560577	0.118003	0.379342
1	1	84	17.97	0	0	0	0	1	0	3	1.06874	1.43118	0.846393	0.553257	0.653381	0.626819	0.584318	0.569153	0.283404	0.638038	1.23094	0.347779	0.800462	0.285397	1.66568	1.18692	0.443578	0.869569	0.702889	0.906979	0.78094	1.35223	1.38264	-0.0911152	0.727544	0.722468	1.31057	-0.86303	0.443578	1.17823	0.630386	0.468859	0.478324	0.399412	0.245188	0.071772	0.534497	0.321602	0.355779
1	0	51	22.66	0	0	0	0	1	0	4	1.00344	1.27664	1.45189	1.06393	1.06663	1.34842	1.15709	1.1195	1.62134	1.152	1.05776	1.29459	0.520836	1.61062	0.832839	0.903914	1.14741	0.980044	0.9489	0.846514	0.933439	0.883807	0.877157	-0.303717	0.753344	0.930124	0.887281	-0.112961	1.14741	0.976587	0.781232	1.27065	0.943525	0.431255	1.79636	0.303572	0.79586	1.32972	0.496332
1	0	70	22.81	0	1	0	0	2	1	3	0.859219	1.18373	1.32807	1.04959	1.05355	1.11436	0.869336	1.00398	0.99778	0.973132	0.967621	1.02389	0.669364	0.998888	1.27375	1.16217	1.25725	1.04039	1.01919	1.02791	1.02816	1.19552	1.18937	0	0.789463	1.01273	1.17938	0.0263156	1.25725	0.919941	0.955332	0.792736	0.913986	0.313347	1.04399	0.159393	1.29301	0.704124	0.284532
1	1	76	22.66	0	0	0	0	0	1	4	1.05121	0.916481	1.15354	1.17749	1.20211	1.16961	1.23332	1.11739	0.956156	1.33566	0.820117	1.17421	0.801051	0.957365	0.685867	1.03304	0.821741	1.19758	1.19491	1.22946	1.27248	0.930297	0.921758	-3.12829	2.0072	1.24475	0.973929	-0.42478	0.821741	0.759864	1.59482	1.17771	1.69054	3.46478	0.299189	0.460884	0.0686497	1.66369	3.69457
1	1	71	23.07	0	0	0	0	1	0	4	0.464768	0	0	2.34853	1.89424	0.96395	2.08206	1.88517	0.173443	1.17783	0.496539	0.62147	2.33726	0.201766	0.783848	0.871631	0.131968	0.929012	0.9489	0.745739	0.898917	0.847752	0.847423	0.0303717	0.562428	0.912177	0.850178	-0.098172	0.131968	1.03011	0.704051	1.14035	0.348413	0.216103	0.00682602	0.000645335	1.19634	0.767162	0.213975
1	0	71	18.07	0	0	0	0	1	0	3	0.789995	0.491225	1.04104	1.9826	1.5931	1.90169	1.5051	1.74391	2.35322	1.69009	0.943364	1.86079	0.515798	2.34867	0.93082	1.19446	2.77935	1.25748	1.37063	2.10285	1.37362	1.11266	1.11503	-2.55123	2.48191	1.33516	1.14356	-0.0581776	2.77935	0.702233	1.81152	2.48232	1.88226	2.44362	0.999155	1.2221	0.0756228	2.85093	2.42056
1	0	43	24.44	0	0	0	0	1	1	4	1.04269	0.877376	0.978784	1.04364	0.887493	1.05623	1.27913	1.19294	1.045	1.17423	1.04003	0.982423	0.613235	1.05386	1.0288	0.999686	0.961947	0.982295	0.940114	0.920416	0.938659	1.01199	1.01096	-0.242974	0.789463	0.927154	1.00434	-0.255455	0.961947	0.969262	0.799688	1.15387	0.752097	0.394533	0.915219	0.188234	0.632946	0.92107	0.408214
1	0	70	22.83	0	1	0	0	1	1	4	0.940487	1.22975	1.27837	0.972492	1.05355	0.871776	0.97244	0.945913	0.772017	0.986933	0.894804	0.933167	0.788453	0.774314	0.808343	1.04058	0.674796	1.11354	1.15977	0.900261	1.15674	0.964995	0.951493	-0.364461	0.815263	1.17655	0.981356	-0.00914576	0.674796	0.807116	1.16569	0.957921	0.922271	0.341041	0.451054	0.0856038	0.961883	0.955884	0.347777
1	0	50	21.15	0	1	0	0	2	0	4	0.68428	0.762115	0.984449	1.20843	1.16972	0.728396	1.1637	1.05663	0.596701	0.892286	0.796769	0.882622	0.964854	0.604128	1.0533	0.957718	0.507314	0.918661	0.843467	0.792767	0.847787	0.972348	0.96636	-0.895966	0.9133	0.829603	0.963324	-0.396952	0.507314	1.11912	0.707402	0.726924	0.733771	0.817951	0.440052	0.176526	0.256284	0.718182	0.818922
1	1	72	24.77	0	0	0	0	1	0	1	0.692097	0.851917	0.934622	1.02633	0.876603	0.865171	1.00063	0.992161	0.661835	0.766483	1.14785	0.656471	0.647008	0.666705	0.609932	0.807066	0.361583	1.03477	0.878611	1.04807	0.973118	0.738044	0.743354	-1.23006	1.22289	0.879198	0.774169	-0.180224	0.361583	0.973019	1.0261	0.680244	1.30513	0.940834	0.406078	0.188749	0.2446	1.0047	0.961682
1	0	52	17.85	0	1	0	0	0	0	3	1.09606	1.56622	0.899425	0.537229	0.526773	0.805074	0.662761	0.601394	0.159372	0.635394	0.948928	0.307357	1.25799	0.169016	1.29825	0.990001	0.174196	0.856518	0.6326	1.09509	0.727163	1.09291	1.0853	0.121487	0.799783	0.680315	1.06722	0.0921923	0.174196	1.17121	0.574097	0.24581	0.691493	0.266117	0.103388	0.0135262	1.30753	0.238551	0.257067
1	0	74	22.76	0	0	0	0	1	0	3	0.773015	0.39564	0.496195	1.17328	1.30103	0.714483	1.126	1.1195	0.386908	0.978674	0.929269	0.566934	0.955803	0.39476	0.5144	0.839348	0.215526	1.07668	1.10705	0.772612	1.09617	0.73932	0.713619	-0.273346	0.686265	1.10913	0.776753	0.131142	0.215526	0.861509	1.04813	0.549495	0.88511	0.384675	0.169493	0.0209416	1.04709	0.52976	0.371619
1	1	74	29.76	0	0	0	0	2	0	1	0.894681	1.1258	0.972415	0.808049	0.602388	1.08436	0.850374	0.844935	0.530754	0.780109	1.06702	0.609575	0.749165	0.532779	1.10229	0.893153	0.426816	0.790294	0.6326	0.725584	0.695665	0.961844	0.96636	-0.501134	0.727544	0.680795	0.940905	-0.476818	0.426816	1.33219	0.474667	0.755562	0.602671	0.540514	0.564181	0.158048	0.37543	0.53691	0.524585
1	0	61	21.26	0	1	0	0	1	0	2	0.855051	1.20795	1.61494	1.2507	1.61175	1.07773	1.15211	1.39357	2.40102	1.15397	1.12663	1.57913	0.429009	2.38844	0.832839	0.882392	1.64479	0.951821	0.878611	0.819641	0.894668	0.866506	0.877157	-2.49048	1.47573	0.87468	0.872363	-0.766471	1.64479	1.04679	0.79178	2.28487	1.20436	1.9605	3.06203	3.24319	0.102767	2.10281	2.1934
1	0	65	19.83	0	0	0	0	0	1	3	0.72965	0.832064	1.15488	1.29846	0.871719	1.68074	0.97244	1.25462	0.740153	1.02233	0.759594	1.06881	0.941941	0.754429	0.832839	0.871631	0.519464	0.972881	0.878611	0.826359	0.933369	0.84733	0.847423	-3.06755	1.67696	0.861281	0.872303	-2.1397	0.519464	1.02477	1.07461	0.53881	1.81487	2.88595	0.661847	1.00094	0.117443	0.879036	2.96947
[truncated: 763 more columns]

## Sheet: internal validation cohort
group	sex	age	BMI	CEA	CA199	CA125	AFP	location	CT.reported.N	CT.reported.T	CT value of gastric cancer in PP （Hu）	long diameters of tumor	short diameters of tumor	Tumor thickness （mm）	original_shape_Elongation	original_shape_Flatness	original_shape_LeastAxisLength	original_shape_MajorAxisLength	original_shape_Maximum2DDiameterColumn	original_shape_Maximum2DDiameterRow	original_shape_Maximum2DDiameterSlice	original_shape_Maximum3DDiameter	original_shape_MeshVolume	original_shape_MinorAxisLength	original_shape_Sphericity	original_shape_SurfaceArea	original_shape_SurfaceVolumeRatio	original_shape_VoxelVolume	original_firstorder_10Percentile	original_firstorder_90Percentile	original_firstorder_Energy	original_firstorder_Entropy	original_firstorder_InterquartileRange	original_firstorder_Maximum	original_firstorder_MeanAbsoluteDeviation	original_firstorder_Mean	original_firstorder_Median	original_firstorder_Minimum	original_firstorder_Range	original_firstorder_RobustMeanAbsoluteDeviation	original_firstorder_RootMeanSquared	original_firstorder_Skewness	original_firstorder_TotalEnergy	original_firstorder_Uniformity	original_firstorder_Variance	original_glszm_GrayLevelNonUniformity	original_glszm_GrayLevelVariance	original_glszm_HighGrayLevelZoneEmphasis	original_glszm_LargeAreaEmphasis
0	0	66	24.22	0	0	0	0	0	0	2	86.15	2.8	2.6	2.6	1.08851	0.729459	0.374342	0.480082	0.464315	0.576781	0.457249	0.467523	0.0796735	0.563895	1.15971	0.158415	1.29696	0.0842154	1.17577	1.02228	0.0865504	0.944731	0.74682	0.812922	0.877913	1.08005	1.11503	0.121487	0.583068	0.841125	1.06571	-0.606708	0.0865504	1.04322	0.784474	0.183279	0.573467	0.225531	0.0344892
0	1	41	23.73	0	0	0	0	1	1	4	84.12	6.5	1.5	3	1.18465	0.888453	0.803379	0.845929	0.910055	0.987464	0.712955	0.83275	0.615381	1.08137	1.13799	0.630803	0.668641	0.617579	0.97981	1.12989	0.637481	1.16849	1.2037	1.03463	1.21616	1.05256	1.02583	-0.820037	1.07326	1.21046	1.06804	0.0845258	0.637481	0.770522	1.33844	0.488205	1.21277	0.95687	0.350856
0	0	73	22.03	0	0	0	0	0	1	3	76.98	4	1.7	4	1.46134	1.07892	1.03524	0.897633	1.11075	1.19748	0.964518	1.09392	0.605622	1.41546	0.748459	0.948933	1.02206	0.611146	0.46541	0.785544	0.296132	0.99528	1.01919	0.725584	0.970962	0.705134	0.713619	-0.379647	0.686265	1.0034	0.73176	-0.171876	0.296132	0.951871	0.825649	1.03157	0.793929	0.299314	0.353475
0	1	58	24.46	0	1	0	0	1	0	2	60.15	4.5	1.3	1.3	1.30766	0.738265	0.592908	0.751317	0.785417	0.911971	0.803997	0.825162	0.426388	1.06015	1.14451	0.491116	0.751317	0.431019	0.5144	0.957718	0.256811	1.11286	1.30034	0.792767	1.22077	0.762459	0.698752	-0.485948	0.773983	1.27942	0.811442	0.193708	0.256811	0.814102	1.27478	0.481936	1.07205	0.674793	0.229778
0	1	44	21.09	0	0	0	0	1	1	1	89.98	0.6	0.4	0.4	1.20594	0.71076	0.391225	0.514935	0.602388	0.527433	0.62707	0.569153	0.114865	0.670078	1.21229	0.193399	1.09827	0.11989	0.769151	0.828588	0.076478	0.952393	0.9489	0.671837	0.898955	0.83579	0.877157	-0.0607435	0.536629	0.894238	0.839607	-0.350602	0.076478	1.03431	0.707187	0.156643	0.814383	0.383697	0.0805858
0	0	78	23.46	0	1	0	0	1	1	3	90.18	2.2	1.1	1.8	1.32609	1.34542	0.925672	0.643649	0.72316	0.75735	0.637687	0.695938	0.280373	0.921026	0.96506	0.440425	1.02466	0.28949	0.832839	1.08685	0.273627	1.24217	1.30034	1.0615	1.35012	0.965963	0.936626	-2.9005	1.8008	1.29135	1.02202	-1.03492	0.273627	0.715864	1.92854	0.295882	2.02951	2.74563	0.0881223
0	1	33	29.48	0	0	0	0	1	0	1	95.64	0.7	0.2	0.4	0.712316	0.691163	0.306164	0.414402	0.372485	0.28839	0.431345	0.392562	0.0380747	0.318525	1.31537	0.0853716	1.46258	0.0415229	0.587886	0.720979	0.0175112	0.872534	0.966472	0.631526	0.881061	0.664821	0.683885	0.0759294	0.45923	0.944776	0.682674	0.131508	0.0175112	1.09642	0.638779	0.104697	0.456906	0.193093	0.019168
0	0	39	24.76	0	0	0	0	0	0	4	87.15	5.5	1.2	3	1.27827	0.846356	0.782969	0.865445	0.822586	1.2502	0.945436	0.946744	0.586967	1.19374	1.0376	0.670371	0.744981	0.594186	1.0288	0.903914	0.48058	0.867635	0.808322	0.705428	0.796453	0.961789	1.01096	-0.25816	0.629507	0.815321	0.945411	-0.617166	0.48058	1.0938	0.55685	0.736518	0.336968	0.226422	0.776386
0	0	48	19.72	0	0	0	0	2	1	4	86.65	4.3	1.5	1.5	1.07505	0.689515	0.825806	1.12042	1.10882	1.5033	1.33202	1.23249	0.572304	1.29976	0.767118	0.891575	1.01619	0.585999	1.17577	1.09761	0.674661	1.05227	0.913756	1.10853	1.00909	1.13644	1.1299	-0.364461	0.975219	0.945177	1.12796	-0.181058	0.674661	0.926237	1.01078	0.684492	0.981113	0.461677	0.302999
0	0	60	25	0	0	0	0	1	1	3	76.95	4.3	1.2	1.9	1.17216	1.09707	0.857615	0.731315	0.888695	0.8104	0.842442	0.80588	0.385849	0.924994	0.962758	0.546214	0.9234	0.395344	1.0533	0.990001	0.376864	0.950947	0.913756	0.792767	0.905283	1.04061	1.05556	-0.0151859	0.614027	0.919995	1.02637	-0.28737	0.376864	1.00647	0.720124	0.534802	0.469714	0.301758	0.38762
0	0	58	24.68	0	0	0	0	0	0	1	95.56	3.8	3	3	1.12074	0.710529	0.445472	0.586525	0.56206	0.559107	0.637687	0.577382	0.127162	0.709316	1.02373	0.245089	1.25721	0.133341	0.636877	0.864099	0.0797923	0.984977	0.878611	0.759175	0.95312	0.792423	0.817689	-0.850409	0.872021	0.90734	0.8132	-0.611241	0.0797923	1.00353	0.899712	0.21362	0.777053	0.720132	0.0439451
0	0	62	24.38	0	0	0	0	2	0	1	63.85	1.2	0.3	1	0.687725	0.523054	0.249313	0.445909	0.425952	0.239495	0.440149	0.40634	0.0362757	0.330911	1.26314	0.0860785	1.54783	0.0397684	0.563391	0.699457	0.0170836	0.891779	0.852253	0.678555	0.845368	0.670793	0.639284	0.0759294	0.495349	0.888349	0.689	0.425906	0.0170836	1.12476	0.652865	0.160722	0.602224	0.184955	0.0117775
0	0	72	19.53	0	0	0	0	1	1	3	10.698	4	2	2.5	1.35225	1.5142	0.981827	0.606597	0.699148	0.817447	0.637687	0.631993	0.507835	0.885127	1.30819	0.482777	0.620107	0.510556	1.22476	1.05457	0.553436	0.939304	0.878611	0.94729	0.901569	1.1143	1.11503	0.0151859	0.722385	0.918702	1.09449	-0.164104	0.553436	1.03364	0.729867	0.58331	0.647934	0.231825	0.598271
0	0	47	26.22	0	0	0	0	1	0	4	88.45	10.1	1.1	1.5	1.26892	1.13241	1.44722	1.19558	1.18782	1.4057	0.979319	1.09464	1.09532	1.63705	0.708729	1.48759	0.885901	1.11176	1.10229	0.914675	0.939042	0.8537	0.702889	0.839796	0.762004	0.982505	0.996094	-0.728922	0.892661	0.69922	0.966131	-0.385268	0.939042	1.21794	0.587682	1.65281	0.582508	0.536752	1.01953
0	1	30	20	0	0	1	0	2	0	1	87.95	2	0.9	1.5	0.868809	0.637806	0.358272	0.5255	0.600613	0.38987	0.446638	0.553748	0.0729704	0.492659	1.10113	0.157348	1.40656	0.0783671	1.23211	1.05134	0.0874095	0.873686	0.913756	0.73902	0.885062	1.13516	1.1522	0.349275	0.44891	0.90482	1.11023	-0.35602	0.0874095	1.13862	0.65645	0.13551	0.465355	0.263698	0.0489221
0	1	53	24.44	0	0	0	0	1	1	4	81.58	4	1	3.8	1.41309	0.851665	0.531013	0.58329	0.661498	0.698242	0.571036	0.582803	0.227315	0.88941	1.13396	0.325903	0.9352	0.232762	1.11943	1.10084	0.258965	1.0576	1.19491	0.846514	1.10036	1.11596	1.12246	-0.0303717	0.660466	1.15661	1.10883	-0.207071	0.258965	0.853101	1.00008	0.476256	0.596061	0.345931	0.126041
0	0	51	20.76	0	0	0	0	1	0	2	90.69	2.5	0.2	2	0.398658	0.400611	0.209778	0.489875	0.464315	0.169349	0.446638	0.40634	0.023042	0.210734	1.30699	0.061472	1.74021	0.0263173	0.749555	0.832892	0.0160707	0.843548	1.05433	0.6584	0.833365	0.82117	0.802822	0.25816	0.417951	0.805317	0.821478	0.106423	0.0160707	1.17389	0.62847	0.0877891	0.472059	0.214254	0.010826
0	0	70	18.9	0	0	0	0	1	1	4	83.68	4.5	2	3	1.09406	1.468	1.49043	0.949803	0.971321	1.0764	1.12174	1.02414	0.850582	1.12131	0.866665	1.02777	0.788175	0.859699	1.0288	0.957718	0.732198	0.887311	0.843467	0.826359	0.837766	0.985239	0.981227	0.0303717	0.624347	0.865733	0.970152	-0.112968	0.732198	1.08563	0.615675	0.909251	0.5556	0.193646	1.06886
0	0	67	19.15	0	0	0	0	2	1	4	79.15	2.5	1.3	2	1.03318	1.39967	0.810333	0.541607	0.571475	0.626819	0.595697	0.569153	0.212923	0.60382	1.11447	0.317456	0.972535	0.219311	1.29825	1.07178	0.249483	0.908496	0.878611	0.799486	0.865682	1.14772	1.14476	0.18223	0.552108	0.890577	1.12122	-0.221934	0.249483	1.04999	0.64326	0.446926	0.281967	0.166642	0.214545
0	0	57	20.07	1	0	0	0	1	1	4	76.95	4	2	3.4	1.14237	1.48452	1.46488	0.923133	1.21974	1.26955	0.902888	1.078	0.726377	1.13794	0.901286	0.889572	0.798845	0.73396	1.44522	1.24826	1.12397	1.08039	1.12462	1.07494	1.08179	1.32306	1.33804	-0.425204	0.970059	1.08853	1.30089	-0.326034	1.12397	0.859485	1.06264	0.700457	0.764766	0.64944	0.44771
0	0	63	27.34	0	0	0	0	2	1	4	85.46	1.5	0.7	1	1.01573	0.623521	0.453656	0.68065	0.70674	0.662411	0.764873	0.69254	0.223692	0.746022	1.24074	0.294684	0.859309	0.228083	0.955315	1.29238	0.307318	1.30234	1.47607	1.41086	1.4787	1.18838	1.15963	-0.18223	1.1455	1.45351	1.22024	0.224932	0.307318	0.647286	2.03998	0.380853	1.47424	0.61543	0.0443999
0	0	62	24.91	0	0	0	0	0	1	1	98.46	1.5	1	1	1.32104	0.649293	0.481263	0.69341	0.643506	0.796119	0.74454	0.811712	0.238429	0.988452	0.933171	0.408834	1.11849	0.248552	0.832839	0.86087	0.172999	0.887605	0.738033	0.718865	0.828238	0.88051	0.906891	-0.197416	0.619187	0.792196	0.877025	-0.47986	0.172999	1.20262	0.658464	0.474321	0.611112	0.351271	0.141341
0	0	63	21.26	0	0	0	0	0	1	4	79.51	4	2	2	1.25108	1.15867	1.09612	0.885008	0.822586	1.21412	1.02618	0.936725	0.634456	1.19476	0.948613	0.77229	0.794005	0.639803	1.24926	0.968479	0.657655	0.815596	0.667745	0.967445	0.711691	1.09591	1.11503	0.151859	0.691425	0.679177	1.0658	-0.519189	0.657655	1.19102	0.4884	0.894148	0.623001	0.256576	0.702836
0	1	61	25.33	0	1	0	0	1	0	2	89.15	2.5	1.5	1.5	1.09971	0.748239	0.475592	0.594625	0.47116	0.75735	0.62707	0.631993	0.192	0.705621	1.25334	0.263472	0.895109	0.197087	0.739757	1.37739	0.277421	1.3971	2.14381	1.09509	1.88173	1.18176	1.18937	-0.895966	1.1455	2.09534	1.24721	-0.152075	0.277421	0.522915	2.81161	0.204841	1.38408	1.00393	0.0382094
0	1	45	20.83	0	0	0	0	1	0	1	77.65	2.8	2	2	0.907882	1.22277	0.633334	0.484549	0.394742	0.610595	0.48966	0.470874	0.108975	0.474697	1.16907	0.193633	1.15904	0.114626	1.09004	0.85549	0.0838156	0.775039	0.597456	0.73902	0.687213	0.914306	0.921758	0.106301	0.531469	0.593976	0.898915	-0.48161	0.0838156	1.41303	0.506304	0.227188	0.489859	0.229404	0.0746847
0	1	75	18.37	1	1	0	0	1	1	4	76.45	5	2	3.5	1.30685	1.44867	1.23871	0.799926	1.01327	0.935259	0.945436	0.906872	0.874881	1.12804	0.979565	0.926549	0.690817	0.879583	1.10964	1.15141	1.04999	1.10417	1.23006	1.02791	1.15756	1.15303	1.15963	-0.151859	0.841062	1.2018	1.14856	-0.128184	1.04999	0.812074	1.13122	1.19123	0.847626	0.418437	0.533399
0	1	51	26.56	0	0	0	0	2	1	4	86.45	2	1	1.5	1.31	1.39541	0.468978	0.314411	0.33316	0.378675	0.318843	0.299387	0.0547832	0.444445	1.23966	0.115451	1.37466	0.0590677	1.5677	1.37739	0.105222	1.05446	1.05433	0.94729	1.08415	1.43632	1.44211	0.592249	0.526309	1.1066	1.40306	-0.156477	0.105222	0.842531	1.00511	0.130354	0.387108	0.175299	0.0234585
0	1	70	24.65	1	1	0	0	1	1	4	87.54	4	1.5	3	1.32205	1.54951	1.10425	0.666687	0.832901	0.858516	0.734163	0.80588	0.548572	0.951087	1.02464	0.648911	0.771606	0.555003	0.881829	1.08685	0.57259	1.11338	1.19491	0.960726	1.1663	1.06067	1.07043	-0.136673	0.784303	1.19525	1.06776	-0.191641	0.57259	0.804749	1.18468	0.824281	0.803721	0.367883	0.273116
0	1	56	25.33	1	1	0	0	1	1	4	90.25	3.5	1.5	3.5	1.06607	1.20156	1.13976	0.887394	0.971321	0.935259	0.97244	0.928294	0.570357	1.02082	0.908379	0.751219	0.859139	0.58132	0.955315	0.990001	0.534833	1.01895	0.984045	0.77933	0.990999	1.01149	1.02583	-0.546691	0.784303	0.986757	1.00832	-0.400322	0.534833	0.917665	0.885034	0.72901	0.755476	0.575584	0.360467
0	0	67	19.53	0	0	0	0	1	0	3	92.56	3.5	1	2	0.869346	0.852745	0.823181	0.903076	0.997343	0.714483	0.96153	0.953365	0.380599	0.84716	0.949852	0.548604	0.94023	0.387157	1.2762	1.2375	0.53416	1.12761	1.33549	1.01447	1.25975	1.23129	1.20423	-1.57933	1.31577	1.30141	1.23478	-0.898592	0.53416	0.803505	1.48444	0.565677	1.4058	1.43431	0.207978
0	0	64	25.71	1	1	0	0	2	0	3	91.45	4.5	1.5	4	0.948372	0.894662	0.819879	0.857313	0.806866	0.75735	0.850374	0.770976	0.301567	0.877338	0.940543	0.474401	1.02614	0.311129	0.93082	0.957718	0.256441	0.972378	0.913756	0.927134	0.922563	0.958946	0.96636	-0.18223	0.773983	0.920177	0.954383	-0.101248	0.256441	0.996648	0.76698	0.322926	0.684322	0.343087	0.218498
0	0	69	21.08	1	0	0	0	2	1	4	79.58	5.5	1	3	1.13734	1.40694	1.46627	0.97496	1.03309	0.987464	1.19621	1.14588	0.989795	1.19653	0.89365	1.10272	0.726714	0.998888	0.384576	0.699457	0.375847	1.01162	0.878611	1.14212	0.956047	0.595376	0.579816	-0.69855	1.11454	0.903135	0.644831	0.562848	0.375847	0.9954	0.91427	0.896049	0.982797	0.538586	0.664265
0	0	59	21.51	0	1	0	0	0	0	4	77.48	3.3	2.1	2.3	1.09828	0.855412	0.746653	0.816566	0.699148	1.02312	1.01112	0.954189	0.323278	0.967727	0.894064	0.522739	1.05476	0.333353	0.538896	0.710218	0.135824	0.87302	0.843467	0.705428	0.824358	0.656521	0.646718	-0.0911152	0.572748	0.852654	0.67102	0.0212496	0.135824	1.09373	0.58267	0.589752	0.60423	0.287887	0.255321
0	0	68	21.26	0	0	0	0	2	0	3	86.54	1.6	0.9	1.2	1.06952	1.17049	1.60647	1.28397	1.53579	1.08304	1.40763	1.39018	1.19919	1.48181	0.727907	1.53858	0.836901	1.20475	0.881829	0.957718	0.995537	1.03189	0.9489	1.15556	1.00029	0.945697	0.951493	-2.59678	1.76984	0.962743	0.955607	-0.643425	0.995537	0.948943	1.00728	1.2748	1.18708	2.22865	0.749229
0	0	61	20.98	1	0	0	0	1	1	4	101.85	1.9	1.2	1.3	1.08538	1.17499	1.02712	0.817778	0.882669	0.916675	0.943405	0.87869	0.537112	0.957783	0.994433	0.659281	0.800661	0.542721	0.759353	0.871631	0.363799	0.948123	0.913756	0.786049	0.915068	0.85756	0.877157	-0.167045	0.660466	0.944459	0.860679	-0.254104	0.363799	0.99125	0.731381	0.72738	0.509925	0.23267	0.462497
0	0	58	22.46	0	0	0	0	1	0	3	88.23	5.5	1	5	1.10839	0.611405	0.569858	0.871937	0.832901	0.987464	0.850374	0.785124	0.264502	1.04286	0.92651	0.441271	1.08823	0.271945	0.685867	0.817827	0.154768	0.93772	0.843467	0.759175	0.856204	0.786431	0.787955	-0.0759294	0.608867	0.855209	0.793047	0.079446	0.154768	1.03571	0.671906	0.466638	0.71381	0.324575	0.157235
0	1	55	25.72	0	0	0	0	2	1	3	86.14	3.2	1.5	1.5	1.19504	1.45335	0.864556	0.556507	0.717233	0.714483	0.658406	0.616883	0.310734	0.717636	1.15659	0.393565	0.826174	0.311129	0.783848	0.978164	0.229063	1.0503	1.06312	0.846514	1.05634	0.886135	0.877157	-0.0151859	0.655306	1.05512	0.901999	0.0315696	0.229063	0.886703	0.997455	0.327746	0.899446	0.397185	0.202804
0	0	58	21.83	0	0	0	0	1	1	3	79.15	2.6	2.2	2.2	1.00516	1.08027	0.93072	0.805999	0.705228	1.02871	0.637687	0.778082	0.522819	0.874215	1.12001	0.574929	0.717309	0.526346	1.07779	1.16217	0.638003	1.11665	1.23006	0.933853	1.14779	1.16151	1.1745	0.0303717	0.706905	1.18197	1.15738	-0.234586	0.638003	0.807683	1.15605	0.682333	0.867838	0.254889	0.342837
0	0	59	19.85	1	0	0	0	0	1	3	76.65	2.5	1.8	2.1	1.35222	1.3222	0.811897	0.574449	0.628402	0.8104	0.658406	0.601394	0.36675	0.838202	1.34864	0.376953	0.670442	0.370197	1.20027	0.998609	0.370482	0.91275	0.843467	0.77933	0.821797	1.07325	1.0853	-0.0607435	0.619187	0.799544	1.05164	-0.336062	0.370482	1.06641	0.626153	0.630555	0.764653	0.427474	0.296455
0	0	66	25.16	0	0	0	0	0	1	4	94.51	11.9	2	2	0.786894	0.824465	0.547111	0.61505	0.427844	0.633136	0.543366	0.532028	0.104324	0.523359	1.08813	0.203694	1.36564	0.109855	1.07047	1.03276	0.115704	0.991322	1.03116	0.856786	0.971812	1.05381	1.03744	0.06797	0.521347	1.0117	1.04286	-0.197195	0.115704	0.922506	0.807569	0.289043	0.390013	0.117191	0.0320893
0	0	69	18.43	0	1	0	0	0	1	4	96.45	4.5	1.5	4	1.32318	0.846035	0.567831	0.622069	0.641766	0.728436	0.657965	0.612135	0.169217	0.890085	0.961071	0.318379	1.31596	0.176552	1.09232	0.99342	0.178939	0.972457	0.931366	0.883771	0.951814	1.02638	1.02397	-0.91274	0.977525	0.938214	1.023	-1.48981	0.178939	1.0072	0.915757	0.274884	1.03659	0.682476	0.0813022
0	0	55	15.79	0	0	1	0	1	0	3	99.46	1.3	1	1	1.24123	1.10593	0.781318	0.654796	0.643191	0.796799	0.601327	0.608823	0.148943	0.878883	0.840734	0.334266	1.56968	0.160368	0.961238	0.895062	0.126975	0.879791	0.748419	0.850039	0.776324	0.916435	0.916185	0.02913	0.53438	0.757949	0.904192	-0.245053	0.126975	1.10556	0.561085	0.509248	0.453762	0.150173	0.0253393
0	1	52	22.52	0	0	0	0	0	1	4	86.51	3.3	1	3.1	1.20195	1.14348	1.31785	1.06817	1.18336	1.27084	1.13452	1.11357	1.48119	1.38836	1.06025	1.22575	0.578808	1.485	1.87878	1.52456	3.98462	1.08358	0.997893	1.24807	1.16093	1.7047	1.765	-1.14578	1.3164	1.06926	1.66453	-1.36896	3.98462	0.910785	1.3545	1.60395	0.932196	1.10164	0.778686
0	0	63	18.31	0	0	0	0	1	1	3	86.41	5.5	0.8	5	1.0117	0.725261	0.533242	0.681455	0.556197	0.819733	0.711267	0.677957	0.140615	0.745523	0.926962	0.291762	1.45124	0.149579	0.720928	0.826211	0.0985178	1.00697	0.931366	1.07942	0.946123	0.805209	0.808398	-0.52434	0.929735	0.887264	0.824675	-0.182774	0.0985178	0.998259	0.926408	0.236061	0.959687	0.436417	0.046301
0	0	72	15.92	0	0	0	0	1	0	3	77.64	4.4	2.3	2.3	1.23005	0.59902	0.645671	0.999026	0.921604	1.12272	0.894141	0.895536	0.605734	1.32885	0.954133	0.75044	0.866514	0.608124	0.699082	0.747524	0.326174	0.841398	0.698525	0.789322	0.747388	0.744315	0.754505	-0.26217	0.625616	0.735399	0.7442	-0.353724	0.326174	1.19891	0.516594	0.950801	0.71505	0.262137	0.554821
0	1	27	18.73	0	0	0	0	1	1	4	76.13	3	1	2	1.24716	1.13806	0.775404	0.631497	0.636036	0.887591	0.711267	0.685863	0.380036	0.851662	1.20433	0.435721	0.801909	0.384001	1.35884	1.40456	0.737373	1.20441	1.51347	1.22109	1.40999	1.41638	1.45512	-0.18449	0.868911	1.47939	1.40812	-0.434082	0.737373	0.692275	1.64162	0.502666	0.910251	0.315481	0.129808
1	0	73	22.84	0	1	0	0	2	1	3	96.51	8	3	3	0.547809	0.590708	0.647097	1.02481	1.07758	0.644861	0.745827	0.96321	0.403641	0.60579	1.1554	0.469032	0.757967	0.409965	0.685867	0.914675	0.289232	1.06851	1.01919	1.00775	1.06533	0.861234	0.86229	-0.349275	0.892661	1.05374	0.882976	-0.048765	0.289232	0.878758	1.04857	0.597859	1.03162	0.344986	0.210201
1	0	65	22.86	0	0	0	0	0	1	4	93.51	4	1.2	3	0.60962	0.378644	0.606055	1.49737	0.744969	1.36533	1.38289	1.36045	0.398737	0.985003	0.787913	0.682206	1.11602	0.409965	1.10229	1.02228	0.39752	0.960689	0.913756	0.833077	0.924332	1.04706	1.05556	-0.0759294	0.665626	0.916691	1.03515	-0.211413	0.39752	0.995059	0.776916	0.626024	0.729025	0.427673	0.256953
1	0	71	23.72	0	0	0	0	1	1	4	75.69	4.2	2.5	3	1.13518	1.23997	1.42048	1.0717	1.05355	1.20345	1.16617	1.08164	0.926584	1.31276	0.70831	1.33138	0.937262	0.925199	0.685867	0.946957	0.64959	1.09033	1.15977	0.954008	1.12144	0.854715	0.832556	-0.683364	0.964899	1.14843	0.880848	-0.0404064	0.64959	0.840474	1.10929	1.25597	1.04685	0.562162	0.448263
1	0	80	21.83	0	0	0	0	2	0	3	83.35	2.5	0.8	2.5	0.541782	0.759457	1.39423	1.71743	1.76534	0.91511	1.67346	1.5506	1.02343	1.00405	0.778028	1.29513	0.825463	1.0293	0.808343	0.893153	0.712433	0.96792	0.913756	0.826359	0.922271	0.870246	0.86229	-0.273346	0.727544	0.919538	0.874581	-0.0285166	0.712433	0.994431	0.772732	1.10242	0.734645	0.350598	0.821001
1	1	76	31.25	0	0	0	0	1	0	3	63.55	22	5	5	0.805576	0.753606	0.845858	1.05003	0.882669	0.969882	1.0602	0.968908	0.431514	0.912761	0.798296	0.709743	1.07288	0.445055	0.244953	0.785544	0.197693	1.12089	1.15977	0.73902	1.16831	0.637634	0.639284	-0.820037	0.846222	1.19243	0.700629	-0.00368943	0.197693	0.80195	1.18208	0.615646	0.926603	0.664938	0.176659
1	0	56	20.58	0	0	0	0	1	0	2	78.15	1.1	0.3	0.9	0.966405	0.858232	0.453097	0.493896	0.56206	0.41826	0.541733	0.490502	0.102765	0.515043	1.25397	0.173599	1.10191	0.107024	0.690766	0.869479	0.0663	0.995531	1.00162	0.685273	0.956093	0.816716	0.817689	0.0455576	0.510829	0.960747	0.8274	-0.0430147	0.0663	0.933473	0.78485	0.171103	0.706332	0.232459	0.056656
1	1	37	22.35	0	1	0	0	2	0	3	80.51	2.3	1	1.3	0.923936	1.2719	2.13244	1.56846	1.86872	1.47051	1.74363	1.6796	4.01635	1.56374	0.886419	2.82825	0.459335	3.98502	0.93082	0.990001	3.40055	1.04844	1.01919	1.22274	1.02303	0.965057	0.951493	-1.24524	1.36221	1.00802	0.971087	-0.104985	3.40055	0.909738	0.972964	3.03823	1.12684	1.15919	3.62288
1	0	79	18.69	0	0	0	0	1	0	1	81.15	2	1	1	1.07456	1.12951	1.0041	0.831636	0.876603	1.03428	0.836731	0.863345	0.468159	0.964303	0.809309	0.73918	1.02991	0.473711	0.612381	0.808142	0.256334	0.96277	0.878611	0.980881	0.91819	0.75557	0.743354	-0.425204	0.897821	0.901592	0.773295	0.0725797	0.256334	1.00056	0.78709	0.601586	0.665841	0.509115	0.341406
1	0	51	22.5	0	0	0	0	1	0	1	76.84	1.8	0.5	1.2	0.946948	0.991106	1.22343	1.1548	1.12412	1.58592	1.20261	1.20931	1.22297	1.18	0.914643	1.24059	0.661691	1.22522	0.563391	0.936196	0.809433	1.11034	1.23006	0.826359	1.16148	0.821249	0.802822	-0.44039	0.784303	1.19477	0.854443	0.0246564	0.809433	0.803171	1.15558	1.10805	0.927647	0.529823	0.784147
1	1	62	20.89	1	1	0	0	1	1	3	80.95	1	1	1	1.21116	1.52066	1.25283	0.770743	0.9355	1.02312	0.929064	0.900783	0.729605	1.0073	0.948958	0.847385	0.757594	0.734545	0.881829	1.04381	0.660541	1.16055	1.08948	1.1354	1.19621	0.960379	0.936626	-1.88305	1.51185	1.08356	0.996872	-0.121262	0.660541	0.832575	1.53594	0.615343	1.76905	1.65404	0.356776
1	0	62	21.33	0	0	0	0	2	1	3	76.84	4	1.5	3	0.886654	1.2236	1.24434	0.951369	1.18782	0.836521	1.05476	1.02029	0.665211	0.910232	0.901599	0.838614	0.82233	0.673723	0.734858	0.903914	0.461604	1.02719	0.9489	0.940571	0.997877	0.854722	0.832556	-0.288532	0.820422	0.971997	0.870148	0.14255	0.461604	0.942013	0.930042	0.805418	0.968095	0.450542	0.366966
1	1	76	20.81	0	0	0	0	0	1	4	75.49	2.6	1	1.3	1.08481	1.40009	1.97655	1.32069	1.41725	1.30299	1.28809	1.37654	1.38821	1.54597	0.782503	1.57793	0.741438	1.39482	1.10229	0.957718	1.26517	0.895463	0.773178	0.920416	0.813529	1.01838	1.02583	-0.0759294	0.732704	0.785604	1.00119	-0.336022	1.26517	1.09324	0.627174	2.11957	0.673983	0.364921	1.27577
1	1	52	24.24	1	1	0	0	0	0	3	98.85	1.6	1.2	1.2	0.858174	0.299751	0.413318	1.28994	0.831619	1.44989	1.19621	1.17769	0.508279	1.19453	0.899364	0.702644	0.90173	0.516404	0.759353	0.785544	0.282362	0.848125	0.773178	0.678555	0.794964	0.777159	0.773088	-0.167045	0.577908	0.802078	0.777334	-0.11493	0.282362	1.14378	0.561175	0.989846	0.71577	0.353251	0.460468
1	1	70	29.64	0	0	0	0	1	1	4	91.15	4.5	1.7	3	0.534038	0.554146	1.14977	1.94104	2.09745	0.883215	1.89594	1.83871	2.12873	1.11855	0.954955	1.71936	0.526853	2.11123	1.0533	1.32359	2.79155	1.29156	1.44092	1.27649	1.48095	1.17782	1.11503	-1.09338	1.35189	1.46931	1.2088	0.172923	2.79155	0.677499	1.9899	1.39209	1.33378	0.836578	1.32723
1	0	67	22.66	0	0	0	0	1	0	3	89.45	2.2	1.2	1.6	0.783912	0.833907	1.31918	1.47991	1.47915	1.22119	1.49487	1.42647	1.38237	1.25185	0.798333	1.5423	0.727758	1.40008	1.07779	0.893153	1.11528	0.839052	0.667745	1.00775	0.735969	0.953923	0.96636	-0.592249	0.975219	0.691051	0.93824	-0.633978	1.11528	1.2483	0.557835	2.24834	0.439243	0.400735	1.49035
1	1	74	22.77	0	0	0	0	1	1	3	87.18	7	2.5	2.5	0.743604	0.894822	1.31418	1.37393	1.53092	0.911971	1.49487	1.35408	1.33402	1.10244	0.774481	1.5525	0.759127	1.3299	0.710362	0.936196	0.954623	1.06846	1.01919	0.906979	1.06768	0.867731	0.877157	-1.98935	1.37253	1.04386	0.890646	-0.411184	0.954623	0.892951	1.08162	1.51379	1.084	1.64853	0.879412
1	0	64	20.32	0	1	0	0	1	0	3	88.68	4	0.5	2.6	0.684855	0.87067	1.25163	1.34484	0.952459	1.64277	1.297	1.22674	1.21817	0.993843	0.882534	1.28236	0.686666	1.21235	0.97981	1.02228	1.18309	1.04686	1.05433	0.846514	1.0699	1.03521	1.07043	-0.880781	0.94942	1.06029	1.03847	-0.697479	1.18309	0.918014	1.05585	1.48372	0.746072	0.650162	0.803005
1	0	51	20.2	0	0	0	1	1	0	3	84.15	2	1.5	2	1.06099	0.980434	0.715592	0.682803	0.571475	0.883215	0.712955	0.737621	0.341958	0.781727	1.15786	0.419044	0.799339	0.349143	0.72506	0.871631	0.23053	0.988686	0.878611	0.732302	0.946764	0.838876	0.847423	-2.00454	1.24353	0.910899	0.854203	-1.03009	0.23053	0.980339	0.898946	0.4958	1.06502	1.65039	0.205886
1	0	82	22.1	0	1	0	0	1	0	3	87.68	3.8	1.5	2.5	0.595548	0.582033	0.763916	1.22785	1.3983	0.704377	1.2457	1.2496	0.619004	0.789062	0.955614	0.754135	0.794693	0.624012	0.955315	0.957718	0.522544	0.994945	0.861039	1.14212	0.932326	0.96184	0.96636	-0.121487	0.91846	0.886294	0.961975	0.0534051	0.522544	1.02459	0.858093	0.738453	0.888371	0.37316	0.434657
1	1	81	21.8	0	0	0	0	2	0	1	83.89	0.6	0.5	0.5	0.739404	0.99836	1.2724	1.18125	1.28709	0.974688	1.18389	1.18908	0.726488	0.944493	0.764071	1.05785	1.01844	0.732201	0.764621	0.885226	0.521565	1.01394	0.997893	0.971474	0.990415	0.844844	0.848818	-0.42724	0.816777	0.992797	0.85763	-0.2816	0.521565	0.921744	0.887197	0.838653	0.823825	0.276624	0.421927
1	1	46	22.43	0	1	1	0	1	1	4	79.45	1.5	1	1	0.799573	1.05095	1.56771	1.38258	1.55502	1.05681	1.39308	1.45053	1.73276	1.19542	0.718457	2.0083	0.810646	1.72874	0.720928	0.796703	1.03597	0.923319	0.831577	0.90401	0.853421	0.776545	0.794925	-1.54389	1.27296	0.82647	0.786628	-1.20977	1.03597	1.08152	0.723058	1.8316	0.83566	1.08253	1.36026
1	0	63	19.84	0	0	0	0	0	1	4	89.18	4	1	3.5	0.484466	0.468071	0.855647	1.6943	1.57781	0.668732	1.54172	1.43746	0.754615	0.887618	0.809279	1.02437	0.949448	0.772416	0.808313	0.99342	0.693856	1.08836	1.13094	1.06592	1.10753	0.948929	0.956605	-1.20404	1.22516	1.11475	0.963097	-0.469461	0.693856	0.84265	1.11552	0.795377	1.24296	0.951643	0.362133
1	0	59	23.39	0	0	0	0	1	0	2	90.52	3	1.5	2.5	0.545687	0.650795	0.694035	0.988426	1.20102	0.490897	1.07136	1.06974	0.334797	0.583259	1.06373	0.453341	0.947077	0.341825	0.961238	0.954077	0.299454	0.986252	0.931366	0.8298	0.950151	0.950669	0.956605	-0.41753	0.721196	0.924177	0.951096	-0.691083	0.299454	0.984022	0.853762	0.624464	0.62374	0.282854	0.140233
1	0	70	18.43	0	0	0	0	2	0	3	89.45	8.5	1.5	6.5	0.837723	0.894132	1.77485	1.83979	1.84718	1.44489	1.68956	1.63571	2.65562	1.66664	0.694297	2.7625	0.727574	2.66447	0.502465	0.767196	1.32029	0.994305	0.96463	0.998459	0.973387	0.682209	0.673665	-2.1362	1.5988	0.96516	0.715304	-0.825628	1.32029	0.960369	0.901629	3.30022	1.07644	1.64757	1.74983
1	1	83	21.09	0	0	0	0	0	0	1	78.53	2	1.5	1.5	1.03443	1.0178	0.660118	0.601127	0.608081	0.579639	0.60545	0.579328	0.236197	0.672418	1.19367	0.320161	0.948058	0.239817	0.655389	0.786867	0.141087	0.943368	0.731788	0.930996	0.87304	0.757429	0.767978	-1.18462	1.12958	0.779514	0.779408	-1.34562	0.141087	1.13946	0.877222	0.309765	1.15554	0.778758	0.124767
1	0	64	24.77	0	0	0	1	0	0	4	90.45	5	1.2	4	0.57247	0.702142	0.85379	1.12703	1.20102	0.647609	1.23665	1.13634	0.647046	0.697685	1.07705	0.694691	0.750927	0.652262	0.961238	0.99342	0.628569	1.01501	1.06442	1.22783	1.00432	0.999944	1.00376	-0.16507	0.864567	1.02623	0.99753	0.0119146	0.628569	0.93152	0.886897	0.498351	0.978872	0.263318	0.534439
1	0	45	24.8	0	0	0	0	2	0	1	80.45	2.5	2	2	0.751212	0.779006	1.13715	1.35296	1.34278	1.4481	0.915226	1.20764	1.28845	1.09906	1.00685	1.17621	0.638494	1.29177	0.764621	0.737688	0.694325	0.797455	0.698525	0.715113	0.693189	0.749963	0.754505	-0.51463	0.690784	0.68219	0.744988	-0.602401	0.694325	1.27997	0.451253	1.68011	0.652855	0.411963	1.16849
1	0	51	24.61	0	0	0	0	1	0	1	77.64	1.3	0.5	0.6	0.972747	1.19893	1.28497	0.993358	0.882023	1.0688	1.0279	0.994656	0.771624	1.04491	0.77018	1.09248	0.990263	0.780263	1.00493	0.924569	0.700734	0.902339	0.798314	0.850039	0.841504	0.972175	0.997025	-0.54376	0.790709	0.812912	0.96298	-1.04697	0.700734	1.10709	0.704898	1.3149	0.721495	0.424824	0.486502
1	1	55	20.4	0	0	0	0	1	0	2	76.15	1.8	0.5	1.6	1.04317	1.02066	1.24852	1.13376	1.20482	1.02113	1.15768	1.06911	1.22097	1.27895	0.933412	1.22406	0.701191	1.22606	0.983084	0.885226	1.03041	0.841021	0.665262	0.870278	0.739172	0.948168	0.970078	-0.08739	0.599549	0.706386	0.931561	-0.737895	1.03041	1.15446	0.526485	1.25087	0.638394	0.211335	1.4456
1	0	62	18.71	0	0	0	0	2	0	3	89.45	4	1.8	3	0.851067	0.95364	0.802031	0.779496	0.807255	0.710726	0.567262	0.69368	0.258723	0.717383	0.972917	0.417399	1.12838	0.265809	1.11416	0.934405	0.245802	0.836526	0.798314	0.883771	0.783969	0.995856	1.00376	-0.16507	0.642994	0.798191	0.977166	-0.543985	0.245802	1.18527	0.556169	0.328065	0.656755	0.236075	0.195651
[truncated: 767 more columns]

## Sheet: external validation cohort
group	sex	age	BMI	CEA	CA199	CA125	AFP	location	CT-reported N	CT-reported T	CT value of gastric cancer in PP （Hu）	long diameters of tumor	short diameters of tumor	Tumor thickness （mm）	original_shape_Elongation	original_shape_Flatness	original_shape_LeastAxisLength	original_shape_MajorAxisLength	original_shape_Maximum2DDiameterColumn	original_shape_Maximum2DDiameterRow	original_shape_Maximum2DDiameterSlice	original_shape_Maximum3DDiameter	original_shape_MeshVolume	original_shape_MinorAxisLength	original_shape_Sphericity	original_shape_SurfaceArea	original_shape_SurfaceVolumeRatio	original_shape_VoxelVolume	original_firstorder_10Percentile	original_firstorder_90Percentile	original_firstorder_Energy	original_firstorder_Entropy	original_firstorder_InterquartileRange	original_firstorder_Kurtosis	original_firstorder_Maximum	original_firstorder_MeanAbsoluteDeviation	original_firstorder_Mean	original_firstorder_Median	original_firstorder_Minimum	original_firstorder_Range	original_firstorder_RobustMeanAbsoluteDeviation	original_firstorder_RootMeanSquared	original_firstorder_Skewness	original_firstorder_TotalEnergy	original_firstorder_Uniformity	original_firstorder_Variance	original_glszm_GrayLevelNonUniformity	original_glszm_GrayLevelNonUniformityNormalized	original_glszm_GrayLevelVariance
0	0	65	26.67	0	0	0	0	0	1	4	84.12	6	2	2	0.977397	1.01479	1.18778	1.08485	1.0567	1.15928	1.01818	1.12321	1.28461	1.1466	1.06082	1.11415	0.606615	1.28491	1.37632	1.26981	2.1476	1.12581	1.19747	0.442104	1.12664	1.20565	1.32419	1.3608	-0.72825	1.05138	1.17847	1.31372	-0.974217	2.1476	0.815693	1.36215	1.3724	0.883963	0.912446
0	1	51	22.67	0	1	1	0	2	1	3	80.32	2	1	1.1	1.04449	1.27725	0.845324	0.613415	0.556197	0.770182	0.734217	0.661861	0.17147	0.692838	0.942092	0.327669	1.33656	0.181456	0.568004	0.688509	0.0809723	0.859998	0.831577	0.30473	0.674634	0.801016	0.668128	0.680402	-0.27188	0.556103	0.824871	0.678802	-0.454436	0.0809723	1.15519	0.562551	0.240276	0.889882	0.569319
0	0	61	24.86	0	0	0	0	1	1	4	84.26	2.3	1.2	2.4	1.12699	1.08477	0.752316	0.64279	0.608081	0.806913	0.671687	0.654694	0.270255	0.783363	1.04557	0.399854	1.03483	0.276108	1.04862	1.12129	0.323015	1.0884	1.33052	0.23074	0.897264	1.20997	1.0981	1.10481	-0.14565	0.642994	1.34961	1.09909	-0.314612	0.323015	0.803284	1.15007	0.341133	0.842275	0.77378
0	0	65	25.71	0	0	0	0	2	0	4	73.12	5.5	0.5	0.5	0.862665	0.689011	1.03559	1.39306	0.956688	1.71814	1.33408	1.37467	0.916454	1.29952	0.775058	1.21752	0.929195	0.924937	0.895699	1.10161	1.04516	1.12483	1.29726	0.226019	1.00521	1.22442	1.0722	1.09134	-0.03884	0.664717	1.28457	1.08018	-0.331998	1.04516	0.770993	1.24872	0.983868	0.793215	0.825047
0	0	56	21.51	1	1	0	0	2	0	3	80.69	4	4	4	1.17401	1.11807	0.722166	0.598654	0.647446	0.675627	0.765191	0.689782	0.236569	0.760013	1.07755	0.355035	1.04967	0.241288	0.917545	0.983584	0.222781	1.09506	1.03116	1.71711	1.02544	1.11434	0.940515	0.929658	-2.0391	1.57273	0.998959	0.97641	-2.19157	0.222781	0.910344	1.52114	0.333552	0.732052	1.84169
0	1	47	24.56	0	0	0	0	2	0	4	77.63	2.6	2.1	2.1	1.07858	1.10218	0.885127	0.744323	0.865261	0.722046	0.889491	0.85077	0.381958	0.868136	0.982753	0.535759	0.98106	0.389396	0.749328	0.983584	0.336984	1.11992	1.09768	0.567132	1.70683	1.16042	0.916164	0.875765	-0.31072	1.2382	1.11263	0.9453	0.671801	0.336984	0.834631	1.33197	0.404705	0.737898	1.44392
0	0	70	16.78	0	1	0	0	1	1	2	89.65	5.7	1.3	1.3	1.37425	1.61391	1.07954	0.619964	0.708208	0.913324	0.737597	0.720369	0.533505	0.921306	1.08985	0.603667	0.791408	0.535542	1.13601	0.934405	0.503347	0.797393	0.765051	0.241447	0.802815	0.739317	1.00929	1.01723	0.12623	0.460523	0.766669	0.98514	-0.261901	0.503347	1.21449	0.467614	0.633617	1.36532	0.445106
0	0	66	21.11	1	1	0	0	1	0	4	79.64	5	3	5	1.09402	1.27574	0.990856	0.719873	0.795836	0.753454	0.893213	0.805188	0.627289	0.851635	1.21495	0.603238	0.672608	0.628722	0.917545	0.99342	0.580687	1.02021	1.13094	0.223931	0.957981	1.04464	0.976552	0.970078	-0.06797	0.647339	1.11685	0.976568	-0.0164143	0.580687	0.889396	0.892552	0.422843	0.759289	0.762774
0	0	59	17.96	0	0	0	1	0	0	3	55.62	2.5	0.6	0.6	0.926599	0.688703	1.24019	1.66902	1.60598	1.44409	1.30135	1.60367	1.29965	1.67235	0.683447	1.74281	0.937916	1.3261	0.983084	0.944241	1.2085	0.949541	0.931366	1.10384	1.30879	0.906571	0.974346	0.983551	-1.83519	1.66397	0.900997	0.970055	-0.987794	1.2085	1.02515	0.804118	1.69544	1.01997	1.0328
0	0	68	20.2	1	0	0	0	0	1	3	104.59	10	2	8.5	1.29673	1.33866	0.831945	0.57601	0.676481	0.963931	0.815558	0.738843	0.306091	0.807703	1.12501	0.403784	0.922656	0.310928	1.13601	0.954077	0.30541	0.850436	0.831577	0.359307	0.937742	0.782128	1.02855	1.03744	-0.15536	0.673406	0.799838	1.0071	-0.534677	0.30541	1.17342	0.549658	0.393539	1.29556	0.664878
0	1	43	22.44	0	0	0	0	0	0	4	85.61	4.6	2	2	0.792607	0.913563	1.49608	1.51783	1.07217	1.83298	1.24067	1.4057	1.61163	1.30093	0.711061	1.93349	0.839105	1.61692	1.31078	1.16063	2.25951	1.05961	0.997893	0.601948	1.34927	1.02901	1.21423	1.22607	-1.22346	1.41633	0.979541	1.20122	-0.68352	2.25951	0.914475	1.06264	1.39471	0.747932	1.22343
0	1	69	18.16	0	0	0	0	1	1	4	89.36	10	2	8.5	0.839605	0.928501	1.16389	1.16182	1.13681	1.04135	1.11833	1.20317	1.20446	1.05484	0.994517	1.13847	0.661102	1.20399	0.764621	0.786867	0.719572	0.864442	0.765051	0.30111	0.870278	0.772391	0.788033	0.781452	-0.24275	0.669062	0.774422	0.785574	-0.287521	0.719572	1.15577	0.541999	1.02315	1.11246	0.628698
0	0	67	26.08	1	1	0	0	0	0	4	87.26	3	2	3.5	1.28445	1.26491	1.13156	0.829141	0.998812	1.06009	0.915226	0.92442	0.797953	1.15164	1.04058	0.826885	0.724785	0.801351	1.00493	1.02293	0.788837	1.03841	0.997893	1.8641	1.11989	1.02692	0.998015	0.970078	-2.08765	1.65528	0.985375	1.00819	-1.77098	0.788837	0.929164	1.13768	0.582175	0.741894	1.95808
0	0	58	25.71	0	1	0	0	2	0	3	76.36	2.3	1.1	1.2	0.864012	0.540335	1.05023	1.80147	1.55738	1.61454	1.59044	1.54938	2.52666	1.68314	1.00013	1.85515	0.513539	2.51047	0.917545	1.03276	2.51796	1.08578	1.19747	0.31024	1.07942	1.13079	1.01117	1.02397	-0.7768	1.04269	1.17985	1.01767	-0.437643	2.51796	0.822786	1.08947	1.76203	0.870107	1.14603
0	1	43	24.14	0	0	0	0	2	0	4	79.26	3.2	1	0.9	0.724696	0.635648	0.854456	1.24589	0.654476	1.35895	1.15911	1.17712	0.689929	0.976358	0.895649	0.871905	0.883905	0.694439	0.917545	0.914733	0.57663	0.971051	0.898103	0.53318	0.951235	0.925075	0.923602	0.929658	-0.72825	0.938424	0.88748	0.92596	-0.675429	0.57663	1.01373	0.842069	0.916254	1.08589	0.899758
0	1	63	20.94	0	0	0	0	2	0	1	77.61	6.5	4	5.5	0.903309	1.1751	0.703407	0.554801	0.529214	0.490897	0.503765	0.499356	0.136461	0.541935	1.06878	0.248039	1.27131	0.142223	0.893514	0.797687	0.0877167	0.809373	0.723472	0.57256	0.742098	0.719796	0.803797	0.781452	-0.39811	0.656028	0.698218	0.798027	-0.486458	0.0877167	1.24073	0.511323	0.229241	1.08674	0.675259
0	0	60	20.76	0	0	0	0	2	0	4	75.26	6.2	2	2	1.11662	1.09752	1.56087	1.31814	1.71991	1.55235	1.68759	1.72592	2.71867	1.59163	0.828728	2.35088	0.604803	2.71841	1.00493	0.954077	2.52348	0.955463	0.86484	0.548892	0.971474	0.89682	0.985655	0.997025	-1.02926	1.08614	0.876264	0.979045	-0.806824	2.52348	1.03318	0.778055	2.36909	0.894178	0.894135
0	1	77	20.67	1	1	0	0	1	1	4	80.15	5	1.5	3	0.984416	1.13944	1.29167	1.05067	1.28993	0.973499	1.23866	1.16214	1.44748	1.11846	1.1718	1.09217	0.527741	1.44626	1.02678	0.934405	1.28488	0.873698	0.831577	0.290417	0.816308	0.820617	0.973134	0.970078	-0.31072	0.664717	0.845241	0.957786	-0.349466	1.28488	1.10163	0.587291	1.0672	1.23998	0.571716
0	0	58	25.71	0	0	0	0	0	0	2	81.25	5	3.5	3.5	0.699542	0.640174	0.44114	0.638684	0.595918	0.435894	0.54641	0.603263	0.105068	0.48314	1.2075	0.18443	1.22773	0.109364	0.921914	0.942274	0.0872795	0.97086	1.03116	0.221964	0.796069	0.938449	0.910609	0.875765	0.05826	0.48659	0.98178	0.907777	0.0242925	0.0872795	0.96956	0.723908	0.208936	1.07661	0.496155
0	0	65	21.26	0	1	0	0	1	1	4	82.15	7	1.5	4	0.875688	1.16604	1.13352	0.901002	0.949968	0.801149	0.88106	0.935292	0.610363	0.853195	0.953389	0.754847	0.864991	0.615971	1.0377	1.07702	0.665649	1.07238	0.96463	0.614009	1.04568	1.05368	1.05242	1.05092	-0.971	1.10786	0.990849	1.05634	-0.703711	0.665649	0.887517	1.11948	0.793145	0.912614	1.27196
0	0	55	25.28	0	1	0	0	1	0	2	86.45	1.2	0.6	0.6	1.1751	0.778248	0.544999	0.649061	0.61258	0.736345	0.623003	0.606605	0.253247	0.824772	1.14377	0.350021	0.9667	0.257472	0.895699	0.914733	0.201246	0.937716	0.931366	0.549301	0.769083	0.914093	0.89684	0.889238	-0.68941	0.803743	0.920899	0.898378	-0.76251	0.201246	1.0418	0.780348	0.258075	0.955799	1.16819
0	0	60	17.72	0	0	0	0	0	0	2	84.15	1.9	0.9	1.5	0.866427	0.89944	0.687274	0.708215	0.822975	0.67391	0.623003	0.721304	0.16808	0.663544	1.01688	0.299556	1.24653	0.1741	0.699082	0.841948	0.121304	1.00162	0.814946	3.45815	1.03219	0.968744	0.803267	0.821872	-2.36924	1.72479	0.842786	0.8482	-3.82788	0.121304	1.03644	1.35163	0.254796	0.794658	1.89384
0	0	56	21.36	0	0	0	0	2	0	4	76.15	3	2	2	1.11075	0.748893	0.497907	0.61622	0.668314	0.689208	0.495465	0.578163	0.203771	0.740158	1.18091	0.29328	1.00665	0.20843	1.07047	1.38685	0.342687	1.32048	1.56337	0.247665	1.28855	1.54301	1.28028	1.25302	-0.08739	0.868911	1.53774	1.30296	0.200141	0.342687	0.602511	2.12394	0.227139	0.640936	1.38434
0	0	69	20.2	0	0	0	0	1	0	3	74.69	1.3	0.5	1.3	1.14597	1.21709	0.890065	0.677809	0.727335	0.770182	0.703057	0.739755	0.468922	0.839947	1.15393	0.523149	0.780308	0.473258	1.00493	1.13112	0.511702	1.09323	1.33052	0.210229	1.02544	1.20098	1.05059	0.997025	-0.06797	0.690784	1.31826	1.05662	0.328703	0.511702	0.810733	1.16084	0.370622	0.861257	0.790988
0	0	71	18.82	1	1	0	0	1	0	4	76.48	5.8	1.5	3.8	0.981298	1.40205	1.30836	0.864913	0.977509	0.878407	0.965496	0.923691	0.931128	0.917797	1.14886	0.830126	0.623557	0.924447	1.31078	1.02293	1.07476	0.854482	0.798314	0.494512	0.951235	0.785876	1.123	1.13176	-0.61173	0.88629	0.789403	1.09566	-0.789545	1.07476	1.17048	0.56846	0.638863	0.996244	0.719575
0	0	72	28.13	0	1	0	0	0	0	4	84.15	2.9	1.6	1.6	1.26994	0.827229	0.540736	0.605852	0.581931	0.722046	0.583122	0.561607	0.259033	0.832002	1.23844	0.328171	0.886104	0.262376	1.16659	1.14686	0.331904	1.08035	1.03116	0.318379	1.07942	1.10482	1.14728	1.14523	-0.22333	0.795054	1.06494	1.14289	-0.198943	0.331904	0.877394	1.13015	0.358059	0.832062	1.17157
0	0	57	22.86	0	0	0	0	0	0	4	80.25	3.5	2.1	2.6	1.10455	0.849195	0.426292	0.465272	0.470628	0.531684	0.503765	0.455602	0.0958717	0.555733	1.21301	0.172716	1.26003	0.100046	0.895699	0.904898	0.0830459	0.91161	0.773367	5.35965	0.944488	0.958134	0.87526	0.889238	-2.58286	1.76389	0.855874	0.925805	-5.67291	0.0830459	1.12698	1.63433	0.254449	1.11689	2.28249
0	0	65	23.03	0	0	0	0	0	0	1	73.12	2	0.8	1.5	0.959957	1.11828	0.75335	0.624387	0.498948	0.830963	0.671687	0.643271	0.208814	0.648155	0.988962	0.355957	1.19228	0.212843	0.917545	0.885226	0.162124	0.895504	0.889788	0.240619	0.769083	0.824989	0.894852	0.889238	0.0971	0.451834	0.835733	0.886858	-0.0718184	0.162124	1.09064	0.605628	0.341205	0.986288	0.603926
0	0	56	23.88	0	0	0	0	1	1	4	94.56	2.5	1.6	1.9	1.03594	1.055	1.31178	1.15243	1.27207	1.11132	1.30135	1.20932	1.68686	1.29099	0.946097	1.49803	0.621131	1.68411	0.677236	0.786867	0.925709	0.9256	0.831577	0.36608	0.937742	0.859424	0.742014	0.714085	-0.82535	0.973181	0.839753	0.753378	0.263065	0.925709	1.05545	0.686412	1.36715	0.942021	0.892063
0	0	62	28.04	0	0	0	0	1	0	3	91.26	4.5	0.8	4.5	1.17748	0.887507	0.955108	0.997443	1.03482	1.23383	1.00175	1.00208	0.662526	1.27004	0.905353	0.839565	0.886325	0.666485	0.41508	0.75736	0.290076	0.994193	1.03116	0.2617	0.877025	0.990396	0.633876	0.606299	-0.25246	0.677751	1.01356	0.670381	0.211029	0.290076	0.942976	0.855828	0.661604	0.90126	0.851936
0	0	52	19.78	0	0	0	0	2	0	4	83.65	4.2	2.1	2.1	0.887281	0.548286	0.402077	0.679688	0.685886	0.595414	0.711267	0.642223	0.125363	0.652144	1.04226	0.240367	1.34106	0.130943	0.952499	0.938339	0.109816	1.00776	0.931366	0.33109	1.0187	0.939756	0.930762	0.902711	-0.01942	0.664717	0.918723	0.930577	0.252503	0.109816	0.956626	0.80705	0.229759	0.825145	0.891304
0	0	72	21.23	0	0	0	0	1	0	4	79.16	5.6	2.6	3	1.21685	0.881643	0.869793	0.914388	0.96999	1.03689	1.00588	1.04424	0.647377	1.20321	0.947031	0.790334	0.853876	0.655205	1.07047	1.00326	0.667709	0.946693	0.831577	0.345032	0.924249	0.87834	1.03991	1.05765	-0.31072	0.73423	0.8547	1.02581	-0.616423	0.667709	1.03444	0.718181	1.14426	1.15907	0.681725
0	1	56	24.97	0	0	0	0	1	0	4	95.26	8	1.5	1.5	0.933142	0.899324	1.10387	1.13765	1.17482	1.30945	1.16695	1.15866	1.13566	1.14797	0.921152	1.18188	0.727886	1.13827	0.895699	0.885226	0.888957	0.930282	0.831577	0.324948	0.917503	0.863368	0.902423	0.916185	-0.39811	0.768987	0.85216	0.898004	-0.393453	0.888957	1.0488	0.681734	1.22165	1.00544	0.848717
0	1	54	25.71	0	0	0	0	2	1	4	101.56	3.5	1	3.5	0.85967	0.597012	0.680946	1.05715	1.28638	0.801149	1.26451	1.17598	0.570828	0.982747	0.987053	0.697269	0.85435	0.576737	1.02678	1.13112	0.658488	1.12546	1.16421	0.264143	1.11315	1.17333	1.08058	1.03744	-0.2913	0.847189	1.19519	1.08579	0.19061	0.658488	0.792514	1.20616	0.752337	1.2049	0.692577
0	0	73	20.86	0	0	0	0	1	1	4	66.25	4.5	2	2	0.941228	0.629146	1.24356	1.83199	1.71618	1.85184	1.78131	1.61121	2.3132	1.86462	0.740338	2.36292	0.714459	2.31038	1.02678	1.20981	3.14858	1.20993	1.39705	0.288977	1.34927	1.34906	1.17466	1.18565	-0.91274	1.2773	1.39381	1.18625	-0.365155	3.14858	0.703616	1.56678	2.27472	0.746781	1.29551
0	0	66	25.15	0	1	0	0	0	0	4	69.15	3.5	2.5	2.5	1.26533	0.571448	0.523178	0.848554	0.86102	1.20341	1.1064	0.997362	0.334177	1.16106	0.880216	0.547182	1.14524	0.342806	1.15785	1.17047	0.451649	1.09839	1.19747	0.278076	1.03894	1.14436	1.17219	1.17218	-0.20391	0.760297	1.18672	1.16637	-0.36241	0.451649	0.820326	1.14834	0.555576	0.833465	0.823382
0	1	67	24.89	0	0	0	0	0	0	4	50.15	7.5	1.2	3	1.01617	1.11984	1.30956	1.08387	0.96999	1.45687	1.2279	1.1685	0.803326	1.19101	0.826419	1.04584	0.910571	0.813611	1.28893	1.41636	1.45792	1.25916	1.33052	0.318228	1.28855	1.40075	1.35586	1.33386	-0.52434	1.06442	1.3605	1.36025	-0.206462	1.45792	0.686404	1.84026	1.11119	0.88981	0.982759
0	1	56	29.14	0	1	0	0	2	0	4	100.26	6.6	2.6	3.5	0.676846	0.714551	0.880873	1.14258	0.984971	0.963931	1.25793	1.13396	0.488121	0.836278	0.933021	0.664555	0.952235	0.494837	0.983084	1.18227	0.588142	1.17907	1.33052	0.24018	1.01195	1.30253	1.09343	1.06439	-0.27188	0.773331	1.34701	1.10782	-0.0021929	0.588142	0.716882	1.43794	0.666945	0.868601	0.754832
0	0	58	21.12	0	0	0	0	1	0	1	83.25	1.1	0.5	0.8	1.0464	0.388227	0.214229	0.511448	0.55784	0.443796	0.53568	0.520503	0.0484629	0.578728	1.00442	0.132362	1.91027	0.0544369	1.24524	1.11145	0.0675617	0.967689	1.04779	0.218981	0.937742	1.02449	1.14817	1.11828	0.28159	0.477901	1.08715	1.13205	0.0989644	0.0675617	0.939454	0.862874	0.144759	1.14374	0.383948
0	0	64	25.1	1	0	0	0	2	0	4	84.15	5.5	1.5	4	0.808797	0.926728	0.752966	0.753062	0.830723	0.595414	0.790775	0.73243	0.266349	0.658633	1.01386	0.408377	1.07239	0.271694	1.04862	1.11145	0.322305	1.0916	1.23073	0.270905	0.984966	1.1424	1.10744	1.12502	-0.18449	0.716852	1.17122	1.10676	-0.360619	0.322305	0.81896	1.13227	0.448975	0.858227	0.740982
0	0	63	23.03	1	0	0	0	2	1	4	90.26	3.8	1.6	2.9	1.09854	1.13916	1.00647	0.81889	0.975635	0.86109	0.9586	0.884938	0.52716	0.972781	0.893728	0.730287	0.968929	0.536032	1.13601	0.934405	0.522593	0.887372	0.698525	2.58901	0.998459	0.78777	1.01578	1.02397	-1.88374	1.48584	0.719059	1.00334	-2.48438	0.522593	1.14101	0.712096	0.607234	1.05832	1.12928
0	0	68	20.67	0	1	0	0	0	0	4	91.54	3.5	1.8	5	1.09905	1.20701	1.58717	1.21877	1.32907	1.42145	1.18179	1.28549	2.12786	1.44848	0.901365	1.83569	0.603388	2.11961	0.939391	0.904898	1.64683	0.919671	0.831577	0.54141	1.14013	0.851469	0.901169	0.875765	-1.33998	1.33378	0.855287	0.89569	-0.102841	1.64683	1.0603	0.660562	1.01857	0.862251	0.940397
0	0	75	25.26	0	0	0	0	1	0	4	79.16	2.2	1.2	1.2	1.11666	0.953919	1.13466	1.10245	1.24737	1.15628	1.18739	1.18169	0.777162	1.33123	0.770209	1.09766	0.987868	0.795466	0.393234	0.99342	0.529814	1.22394	1.43031	0.814074	1.06592	1.40569	0.745876	0.687139	-2.57315	1.83775	1.42523	0.8293	-0.48664	0.529814	0.689436	1.84503	0.778393	0.645111	1.71421
0	1	54	25.81	0	0	0	0	1	0	2	76.25	2.6	1.6	1.9	1.37962	1.33109	0.912504	0.635382	0.705619	0.871787	0.721684	0.670962	0.499488	0.947912	1.10873	0.567887	0.795204	0.501702	0.699082	0.904898	0.36364	1.04296	1.06442	0.315812	0.883771	1.03564	0.847695	0.848818	-0.46608	0.777676	1.03998	0.865114	-0.32376	0.36364	0.891805	0.973044	0.418682	0.787618	1.06819
0	0	68	22.23	1	0	0	0	2	0	4	86.32	7.4	3.5	5	0.863391	0.930866	1.42716	1.421	1.53369	1.22724	1.47125	1.4057	1.60312	1.3267	0.781428	1.75317	0.764893	1.59976	0.873852	1.15079	1.80611	1.21356	1.49684	0.40029	1.14013	1.36747	1.0535	1.03744	-1.78664	1.53363	1.43556	1.07971	-0.318557	1.80611	0.687493	1.60183	1.49216	0.718872	1.15111
0	0	57	24.22	0	0	0	0	1	0	2	88.3	3	0.8	2	1.19081	1.13815	0.708793	0.5772	0.717197	0.595414	0.587373	0.619794	0.175996	0.74326	1.01654	0.308993	1.22797	0.183418	0.917545	0.983584	0.161594	1.01153	1.06442	0.257634	0.877025	0.998652	0.953084	0.956605	-0.08739	0.603893	1.03645	0.953788	-0.189145	0.161594	0.899145	0.863405	0.221207	0.936293	0.798344
0	0	56	20.44	0	0	0	0	0	0	3	79.61	2.2	1.2	2.2	1.15899	0.948101	0.816107	0.79781	0.676481	1.03353	0.823653	0.819293	0.442076	0.999887	1.03065	0.563151	0.890981	0.447756	1.26709	1.19014	0.665534	1.04661	1.06442	0.301864	1.03894	1.07325	1.25599	1.29344	-0.05826	0.695129	1.05452	1.23887	-0.661037	0.665534	0.897762	1.04533	0.616856	0.925397	0.830964
0	0	69	19.53	0	0	0	0	1	1	3	94.52	3.6	2	2.1	0.872666	0.88489	1.12267	1.1759	1.38241	1.12787	1.20334	1.27497	1.18938	1.10967	1.0317	1.08825	0.639957	1.1932	1.70401	1.27866	2.20586	0.985729	0.898103	0.667297	1.42348	0.92947	1.4192	1.4147	-1.13607	1.42501	0.912896	1.38163	-0.579899	2.20586	0.9903	0.823823	0.842263	0.785988	1.13982
0	0	67	20.31	0	0	0	0	1	1	3	103.21	3	1.5	1.5	1.08482	1.13052	0.730882	0.599206	0.562741	0.963931	0.81148	0.749709	0.281457	0.702924	1.18384	0.362841	0.901667	0.286407	1.22995	1.17047	0.375351	1.08379	1.13926	0.255083	0.97822	1.12751	1.17228	1.18565	-0.02913	0.642994	1.16681	1.16329	-0.289482	0.375351	0.816199	1.07408	0.237631	0.761153	0.706595
0	1	55	26.5	0	0	0	0	1	0	1	68.16	1.5	1	1	0.88334	1.00185	1.36328	1.26122	1.15201	1.68133	1.30898	1.29542	1.14635	1.20474	0.743004	1.47443	0.899597	1.152	1.26709	1.20981	1.8207	1.06755	1.03116	0.396592	1.16037	1.10786	1.29262	1.34733	-0.39811	0.925391	1.0551	1.27748	-0.988004	1.8207	0.904076	1.17096	1.63853	0.847988	0.870174
0	1	73	19.57	0	0	0	0	2	0	3	84.21	2.5	0.8	1.5	1.08155	0.990655	1.24656	1.16627	1.41448	1.09768	1.66134	1.49762	0.821885	1.36401	0.774847	1.13256	0.963811	0.838132	1.10979	1.03276	0.903498	1.00347	0.997893	0.338365	0.937742	0.978198	1.0642	1.07786	-0.45637	0.808088	0.969509	1.05504	-0.472455	0.903498	0.947005	0.86382	1.00235	0.942804	0.598991
0	0	63	26.13	0	0	0	0	1	1	3	86.51	4.4	1.1	4.3	1.20826	1.16804	0.80175	0.636193	0.676481	0.818319	0.78234	0.705242	0.339798	0.83123	0.982051	0.495926	1.02079	0.347219	1.13601	1.03571	0.382488	0.98312	0.997893	0.361997	0.937742	0.950142	1.07888	1.09134	-0.22333	0.703818	0.954292	1.06652	-0.622375	0.382488	0.973083	0.821603	0.474237	0.906516	0.696894
0	0	64	19.23	0	0	0	0	1	0	2	90.21	8	0.5	3	0.787714	0.893086	0.658184	0.683064	0.478344	0.915858	0.824659	0.74339	0.227414	0.58184	1.10148	0.338302	1.04047	0.233932	0.83016	0.904898	0.190979	0.973449	0.931366	0.917828	1.64611	0.941385	0.910689	0.902711	0.02913	1.04704	0.921764	0.91814	1.13411	0.190979	1.01205	0.913293	0.390108	0.943541	1.19422
0	0	62	25.78	0	0	0	0	1	0	3	81.25	4.8	1	3.7	1.0413	1.11831	0.851513	0.705729	0.7311	0.728436	0.703057	0.785701	0.403554	0.794671	1.16238	0.469882	0.814382	0.408522	1.28893	1.2885	0.664531	1.18939	1.43031	0.560264	1.16712	1.32168	1.2954	1.30691	-0.98071	1.19041	1.36921	1.29602	-0.946431	0.664531	0.71893	1.58598	0.400602	0.753605	1.50322
0	1	61	21.5	0	0	0	0	1	0	3	73.61	7	1.5	1.5	0.851287	0.745483	1.00025	1.24359	1.29489	0.884977	1.36906	1.26861	1.15912	1.14479	1.00296	1.10037	0.663976	1.15838	0.939391	0.904898	0.996001	0.953598	0.798314	4.32756	0.930996	0.908182	0.931449	0.970078	-3.53444	2.18097	0.834229	0.942249	-3.82767	0.996001	1.04596	1.01568	1.21028	0.833929	1.52857
0	0	54	18.59	0	0	0	0	2	0	1	68.15	1	0.5	0.6	1.25346	1.10639	0.424918	0.355962	0.405889	0.456662	0.38637	0.365294	0.0754739	0.48249	1.42183	0.125628	1.16421	0.0789581	0.917545	0.836047	0.0566786	0.820854	0.565472	0.366263	0.735352	0.72452	0.870846	0.875765	0.00971	0.469212	0.675174	0.860939	-0.555731	0.0566786	1.2549	0.536597	0.189223	1.1803	0.445072
0	0	63	21.91	0	0	0	0	0	0	3	64.52	2.7	0.5	0.5	1.16822	0.879891	0.407786	0.429548	0.440492	0.456662	0.415336	0.416984	0.073242	0.542637	1.24629	0.140483	1.34155	0.0774868	1.07047	0.983584	0.0703243	0.941171	1.01452	0.255685	0.816308	0.933571	0.97537	0.943131	0.12623	0.469212	0.992505	0.968054	-0.0291418	0.0703243	1.03442	0.746764	0.19297	1.20367	0.531953
0	1	58	23.11	0	0	0	0	1	0	3	83.65	1	0.3	1	0.997911	1.07613	0.639877	0.55111	0.460802	0.67391	0.571631	0.515297	0.159855	0.594708	1.16636	0.252575	1.10511	0.164782	1.09232	0.845882	0.129695	0.758941	0.565472	0.4194	0.728605	0.620014	0.923061	0.916185	-0.00971	0.473557	0.567665	0.901502	-0.605551	0.129695	1.38847	0.400679	0.283454	1.2442	0.475519
0	0	66	19.29	1	0	0	0	1	1	3	80.26	4.3	1	1	1.28669	1.42578	1.11999	0.72806	1.03039	0.884977	1.02062	0.929509	0.752094	1.01301	1.09736	0.753765	0.700979	0.751818	1.44186	1.40653	1.44209	1.17768	1.33052	0.219666	1.24133	1.29918	1.42396	1.4147	0.17478	0.721196	1.36838	1.40735	-0.0269062	1.44209	0.71625	1.42299	0.743931	0.890572	0.839485
0	0	65	17.58	0	0	0	0	2	0	4	79.36	2.5	1	2.2	0.886645	0.686511	0.638407	0.861901	0.949968	0.689208	1.06593	0.960882	0.248204	0.826381	0.92626	0.426459	1.20174	0.25551	0.939391	0.983584	0.224937	0.98604	1.06442	0.223551	0.944488	0.999887	0.954691	0.916185	0.21362	0.512658	1.06549	0.953426	0.33952	0.224937	0.935463	0.8284	0.447853	1.23435	0.454122
0	0	73	19.96	0	0	0	0	1	0	3	73.16	2	0.8	1	1.10423	0.721826	0.559353	0.718225	0.899491	0.899262	0.815558	0.772728	0.3628	0.85762	1.21168	0.419882	0.809472	0.366836	1.1797	1.08194	0.437366	0.995337	0.96463	3.27025	1.00521	0.981475	1.11437	1.13176	-2.32069	1.68569	0.975253	1.10955	-3.03666	0.437366	0.962021	1.05374	0.435372	0.992268	1.54125
0	0	74	21.22	0	0	0	0	1	0	3	94.15	3.5	0.8	2	1.1355	1.57112	0.810441	0.4781	0.556197	0.538181	0.52156	0.511359	0.215841	0.587056	1.24758	0.288463	0.934757	0.218238	1.03552	1.21964	0.299675	1.16027	1.5301	0.179675	0.971474	1.36502	1.18579	1.2126	0.17478	0.547414	1.49846	1.19075	-0.196096	0.299675	0.698568	1.43449	0.261739	0.912349	0.728501
0	1	53	21.23	0	0	0	0	1	0	4	89.52	7	2.3	2.3	0.879141	1.24723	1.60557	1.19314	1.22516	1.33833	1.2988	1.32576	1.64449	1.13428	0.910233	1.53087	0.651101	1.64537	1.31078	1.34751	2.73448	1.1881	1.36379	0.251355	1.2076	1.31242	1.31523	1.29344	-0.23304	0.881945	1.35444	1.30999	-0.145747	2.73448	0.716901	1.47975	1.44076	0.862378	0.683383
0	1	37	24.03	0	0	1	0	1	0	1	64.89	1.1	1	1	1.19512	1.05331	0.534015	0.469901	0.446682	0.502559	0.455342	0.449646	0.0766519	0.607282	1.03763	0.173931	1.58707	0.0819006	0.895699	0.747524	0.0509094	0.715612	0.565472	0.522431	0.661142	0.655884	0.809827	0.835345	-0.08739	0.464868	0.581973	0.801155	-1.2716	0.0509094	1.56241	0.472765	0.212031	1.09256	0.469111
1	0	65	19.29	0	0	0	0	2	0	3	86.52	5	1.5	1.5	1.0976	1.11222	0.814262	0.678547	0.758142	0.722046	0.750969	0.685863	0.38977	0.805376	1.26598	0.421551	0.756456	0.392829	1.07047	1.00326	0.418373	1.02298	0.798314	4.034	1.24807	0.965424	1.03548	1.02397	-2.913	2.10711	0.834005	1.04868	-3.1328	0.418373	0.985561	1.28043	0.437563	0.797809	2.32769
1	1	39	17.9	0	0	0	0	1	0	4	74.15	7	2	5	0.754981	0.71404	1.18154	1.53368	1.68388	1.4992	0.896919	1.52791	2.18969	1.25212	1.04557	1.61302	0.515226	2.17797	1.33262	1.01309	2.52501	0.819478	0.698525	0.433473	0.944488	0.731866	1.12429	1.13176	-0.3884	0.78202	0.717977	1.09412	-0.757815	2.52501	1.25921	0.508026	1.41229	1.02685	0.689187
1	0	54	18.78	0	0	0	0	1	0	2	96.25	2	1	1.7	0.763763	0.604954	0.665004	1.01885	0.987755	0.675627	1.00753	0.99601	0.333515	0.841475	0.836603	0.574947	1.20574	0.339863	0.546158	0.75736	0.169771	0.967049	0.798314	0.539012	0.971474	0.888487	0.695756	0.687139	-0.92245	1.03835	0.861041	0.718193	-0.23805	0.169771	1.00334	0.772671	0.460597	0.827082	0.780649
1	1	50	23.8	0	0	0	0	0	0	4	94.15	5	1.5	1.5	0.735797	0.968558	1.59761	1.5288	1.13035	1.47662	1.27885	1.42569	2.02066	1.21642	0.793394	2.01486	0.697415	2.01368	1.13601	1.13112	2.55585	1.06037	1.06442	0.79982	1.26831	1.08367	1.15013	1.17218	-2.09736	1.7552	1.0907	1.14481	-0.986037	2.55585	0.887943	1.11451	1.92565	0.881147	1.23763
1	0	50	20.26	0	0	0	0	2	0	1	83.15	3.5	1.7	1.9	0.803585	1.13387	0.856948	0.700484	0.669682	0.751915	0.503765	0.645363	0.249444	0.608699	0.961493	0.412199	1.15578	0.258943	0.939391	0.888177	0.207222	0.936332	0.765051	0.48812	0.877025	0.844251	0.912226	0.929658	-0.50492	0.790709	0.779509	0.909027	-0.723079	0.207222	1.07645	0.719834	0.343583	0.885209	0.701586
1	1	76	21.62	0	1	0	0	1	0	3	88.65	3.5	1	3	1.00213	0.952131	0.97734	0.951384	0.923588	1.02904	1.00175	0.920768	0.609495	1.03099	0.856888	0.83906	0.962862	0.611067	0.983084	0.914733	0.504959	0.930436	0.86484	0.359724	0.843293	0.8753	0.930551	0.916185	-0.41753	0.729885	0.891405	0.923729	-0.346544	0.504959	1.04365	0.682654	0.724085	1.04652	0.758917
1	1	50	26.99	0	0	1	0	2	0	3	87.15	9.5	3	3	0.824259	0.905141	1.70856	1.74953	2.06077	1.35895	1.90896	1.77444	2.06971	1.5594	0.599165	2.711	0.916141	2.06713	0.546158	0.904898	1.45271	1.12976	1.19747	0.442354	1.12664	1.18219	0.812489	0.835345	-1.27201	1.29468	1.19342	0.851857	-0.564279	1.45271	0.797066	1.27806	1.8738	0.655082	1.25419
1	1	56	29.97	0	1	0	1	1	0	3	88.69	4	0.6	3.5	1.05842	0.881838	0.702582	0.73844	0.758142	0.73477	0.750969	0.78827	0.289207	0.845172	1.03604	0.422181	1.02102	0.295725	1.04862	0.973748	0.283848	0.925992	0.914735	0.248759	0.856786	0.887852	1.00881	1.0105	0.05826	0.525691	0.905076	0.995543	-0.326743	0.283848	1.02374	0.684108	0.382879	1.10675	0.590505
1	0	74	21.97	0	0	0	0	1	0	4	53.16	3.5	1	3	0.840129	0.968624	0.879006	0.841092	0.807255	0.929668	0.60545	0.770982	0.29861	0.764123	0.908229	0.491976	1.15234	0.305043	1.09232	0.924569	0.271492	0.827987	0.765051	0.277589	0.883771	0.76086	0.978148	0.970078	0.02913	0.556103	0.777818	0.958647	-0.246688	0.271492	1.1771	0.514448	0.481009	1.46171	0.538667
1	1	73	17.63	0	0	0	0	1	0	2	96.16	1.6	0.5	0.6	0.971163	1.16424	0.709765	0.56504	0.487817	0.502559	0.510308	0.471592	0.104717	0.593396	0.88513	0.251039	1.67674	0.113288	0.961238	0.855718	0.0779212	0.795295	0.631999	0.555006	0.742098	0.695339	0.853044	0.821872	-0.31072	0.616927	0.649742	0.842747	-0.0546588	0.0779212	1.30227	0.504816	0.232995	1.25515	0.532622
1	1	61	27.73	0	1	0	0	0	1	4	109.65	2.1	0.9	2	1.1784	0.828979	0.886379	0.991022	1.0357	0.96753	1.00588	0.95596	0.641404	1.26285	0.919569	0.808923	0.882097	0.645887	0.633543	0.865554	0.436339	1.05054	0.997893	0.458443	0.917503	1.04804	0.809033	0.821872	-0.91274	0.999248	1.02462	0.835208	-0.772482	0.436339	0.900729	1.04618	0.701096	0.722522	1.14376
1	0	61	19.83	0	0	0	0	1	1	3	100.64	3.5	1	3	1.02946	0.705019	0.696359	0.91546	0.914626	0.919645	0.947286	0.894784	0.377742	1.01912	0.884187	0.591093	1.09447	0.387924	0.961238	0.885226	0.296474	0.848175	0.798314	0.25644	0.8298	0.789998	0.900086	0.889238	0.07768	0.499624	0.814364	0.888343	0.164122	0.296474	1.159	0.546286	0.477902	1.20507	0.601806
1	1	48	21.72	0	0	0	0	0	0	4	80.21	13	0.3	2	0.880534	1.20136	1.85502	1.43115	1.08911	1.53585	1.28597	1.31811	0.997467	1.36271	0.629937	1.58503	1.11143	1.01665	1.09232	1.06227	1.18551	1.04492	0.997893	0.321369	1.18061	1.03529	1.10417	1.13176	-0.23304	0.864567	1.00548	1.09731	-0.515183	1.18551	0.910361	0.988432	1.47744	0.902566	0.690187
1	0	71	19.92	0	0	0	0	2	0	3	76.15	5.5	2	5	1.1517	0.899903	0.766923	0.789885	0.842755	0.822555	0.695943	0.73151	0.296398	0.983732	0.891143	0.498931	1.17735	0.306514	0.939391	0.969814	0.268015	1.01466	0.831577	1.2075	0.998459	0.967348	0.938978	0.916185	-1.50505	1.3164	0.886876	0.9502	-1.36446	0.268015	0.993445	1.0386	0.652602	1.03124	1.18481
1	1	75	20.33	0	0	0	0	2	0	3	89.4	5	1.2	1.2	0.806053	0.959665	1.04965	1.01375	1.16779	0.801149	0.856236	1.00275	0.451004	0.883627	0.772202	0.761716	1.18128	0.464921	0.720928	0.796703	0.258316	0.869568	0.839893	0.229581	0.735352	0.807845	0.756847	0.741032	-0.11652	0.525691	0.869085	0.757438	0.0192277	0.258316	1.08644	0.544953	0.457669	0.968579	0.4955
1	1	55	22.13	0	0	0	0	1	0	1	80.15	4	1	3.5	1.04951	1.01734	0.533379	0.485935	0.472569	0.454118	0.497136	0.499356	0.109615	0.551489	1.09072	0.210024	1.34011	0.115249	1.11416	0.940307	0.107894	0.869742	0.765051	0.33907	0.863532	0.790704	1.0002	1.0105	0.08739	0.517002	0.745645	0.983198	-0.48853	0.107894	1.15029	0.596123	0.189373	0.897739	0.627718
1	1	59	24.24	0	1	0	0	2	1	2	89.15	4	1	3	0.571462	0.667994	0.841031	1.16693	1.23483	0.563422	1.06593	1.15224	0.645393	0.72112	1.03931	0.718689	0.778858	0.64981	0.786467	1.03276	0.611007	1.14797	1.19747	0.689475	1.06592	1.19677	0.959264	0.970078	-1.46621	1.34247	1.18123	0.985351	-0.892177	0.611007	0.776574	1.37225	0.60863	0.707172	1.40057
1	0	75	27.18	0	0	0	0	1	0	3	76.9	8.5	2	2	0.923904	0.839064	0.883103	0.975491	0.882023	0.867791	1.05655	0.958776	0.673603	0.974594	0.941858	0.815995	0.847276	0.676293	0.983084	0.944241	0.599186	0.970087	0.86484	0.380186	0.957981	0.912791	0.960181	0.956605	-0.39811	0.795054	0.87831	0.956477	-0.350748	0.599186	1.01388	0.791006	0.847196	1.00405	0.918907
1	1	56	29.97	0	1	0	0	1	1	3	79.15	4	0.6	3.5	0.992524	0.914284	0.737921	0.748059	0.788906	0.654726	0.750969	0.729665	0.311547	0.802879	1.10191	0.417132	0.936465	0.316323	0.917545	0.973748	0.291441	0.993458	0.997893	0.395914	0.856786	0.988587	0.975199	0.997025	-0.46608	0.760297	0.999831	0.975374	-0.805209	0.291441	0.958256	0.893201	0.364666	0.960405	0.833381
1	1	78	18.67	0	0	0	0	2	0	4	93.5	8.8	3	3	1.04565	1.30114	1.62344	1.15643	1.25833	1.01201	1.2252	1.1075	1.27677	1.30762	0.807206	1.45824	0.798833	1.27951	0.961238	0.914733	1.09308	0.896819	0.831577	0.373307	0.843293	0.830198	0.949844	0.970078	-0.37869	0.712507	0.827442	0.939214	-0.67735	1.09308	1.09333	0.641705	1.86041	1.21146	0.721808
1	1	62	20	0	0	0	0	1	0	3	90.15	6.3	0.5	0.5	0.571622	0.502963	0.707371	1.30352	1.428	0.64222	1.22249	1.22757	0.533856	0.80575	0.95834	0.686805	0.899809	0.539955	0.873852	1.00326	0.487092	1.08562	1.03116	0.309811	1.12664	1.07066	0.954373	0.956605	-0.30101	0.860222	1.05099	0.965134	-0.0699262	0.487092	0.853872	1.06037	0.750163	0.823196	1.04954
1	1	61	20.69	0	0	0	0	1	0	3	98.45	7	1.5	6	0.903097	0.836081	1.10191	1.22153	1.29489	0.948177	1.36603	1.26808	1.18764	1.19292	0.958644	1.17005	0.689063	1.19124	0.935022	0.904898	1.00074	0.946064	0.831577	1.24516	0.836547	0.89649	0.928208	0.970078	-1.41766	1.17303	0.846656	0.931371	-1.97805	1.00074	1.03971	0.865368	1.049	0.767416	1.18389
1	1	56	23.42	0	0	0	0	2	1	2	70.26	4.5	4	4	1.05624	0.915758	0.959577	0.971196	0.976572	1.14115	0.901531	0.944613	0.706152	1.10928	0.908298	0.873188	0.864869	0.716508	0.873852	1.05244	0.706134	1.14973	1.23073	0.741587	1.11989	1.21753	0.982722	0.970078	-1.71867	1.49018	1.22062	1.00877	-0.880518	0.706134	0.778639	1.4265	0.676333	0.667961	1.82948
1	1	70	23.78	0	0	0	0	2	1	3	86.56	4	1.5	1.5	0.922053	0.858691	0.972801	1.05001	0.771307	1.12787	0.859137	0.991942	0.815664	1.04694	0.819564	1.06536	0.913534	0.819006	0.764621	0.944241	0.644719	1.05949	1.09768	0.422905	1.01195	1.06884	0.882835	0.862292	-0.99042	1.09483	1.07426	0.901576	-0.0465256	0.644719	0.889125	1.06628	0.926207	0.717444	1.19928
1	0	39	25.28	0	0	0	0	0	0	3	86.98	2.5	1	1.5	0.911106	1.09531	0.726692	0.614922	0.541185	0.723649	0.662988	0.632708	0.208194	0.605846	1.13264	0.310188	1.04207	0.213334	1.02678	0.97965	0.203367	0.958651	0.914735	0.576266	0.8298	0.925459	0.998242	1.0105	-0.65057	0.825466	0.918492	0.992135	-1.00785	0.203367	0.995359	0.809786	0.35201	1.15884	0.709882
1	1	64	28.69	0	0	1	0	2	1	4	98.54	12	4.5	4.5	0.961501	1.03174	1.8367	1.64997	1.29348	2.10153	1.51184	1.61914	3.94965	1.71553	0.810375	3.08383	0.5461	3.92436	0.524311	0.786867	2.03792	1.00697	0.997893	0.333115	0.971474	0.972622	0.705748	0.700612	-1.24288	1.18172	0.978105	0.732268	-0.19663	2.03792	0.939447	0.850392	4.51214	1.07813	1.04043
1	0	76	23.88	0	0	0	0	1	1	3	79.64	4.8	0.4	4.5	1.04785	1.42125	1.39647	0.910683	0.997895	0.959111	0.915226	0.938888	0.795328	1.0319	0.896183	0.958013	0.842493	0.799389	0.786467	0.845882	0.560462	0.921728	0.86484	0.284941	0.856786	0.867943	0.851323	0.848818	-0.13594	0.612582	0.877128	0.850854	-0.09871	0.560462	1.05811	0.670018	0.85469	1.06624	0.750038
		37
[truncated: 816 more columns]
