# Supplementary material for: CT-based radiomic nomogram for preoperative prediction of DNA mismatch repair deficiency in gastric cancer
Source: Front Oncol. 2022 Sep 16;12:883109. doi: 10.3389/fonc.2022.883109 (PMC9523515; doi:10.3389/fonc.2022.883109)
Supplement: Supplementary file 4 [file Table_2.xlsx]

## Sheet: ICC
diagnostics_Mask-interpolated_Maximum	original_shape_Elongation	original_shape_Flatness	original_shape_LeastAxisLength	original_shape_MajorAxisLength	original_shape_Maximum2DDiameterColumn	original_shape_Maximum2DDiameterRow	original_shape_Maximum2DDiameterSlice	original_shape_Maximum3DDiameter	original_shape_MeshVolume	original_shape_MinorAxisLength	original_shape_Sphericity	original_shape_SurfaceArea	original_shape_SurfaceVolumeRatio	original_shape_VoxelVolume	original_firstorder_10Percentile	original_firstorder_90Percentile	original_firstorder_Energy	original_firstorder_Entropy	original_firstorder_InterquartileRange	original_firstorder_Kurtosis	original_firstorder_Maximum	original_firstorder_MeanAbsoluteDeviation	original_firstorder_Mean	original_firstorder_Median	original_firstorder_Minimum	original_firstorder_Range	original_firstorder_RobustMeanAbsoluteDeviation	original_firstorder_RootMeanSquared	original_firstorder_Skewness	original_firstorder_TotalEnergy	original_firstorder_Uniformity	original_firstorder_Variance	original_glszm_GrayLevelNonUniformity	original_glszm_GrayLevelNonUniformityNormalized	original_glszm_GrayLevelVariance	original_glszm_HighGrayLevelZoneEmphasis	original_glszm_LargeAreaEmphasis	original_glszm_LargeAreaHighGrayLevelEmphasis	original_glszm_LargeAreaLowGrayLevelEmphasis	original_glszm_LowGrayLevelZoneEmphasis	original_glszm_SizeZoneNonUniformity	original_glszm_SizeZoneNonUniformityNormalized	original_glszm_SmallAreaEmphasis	original_glszm_SmallAreaHighGrayLevelEmphasis	original_glszm_SmallAreaLowGrayLevelEmphasis	original_glszm_ZoneEntropy	original_glszm_ZonePercentage	original_glszm_ZoneVariance	original_gldm_DependenceEntropy
0.765221	0.545159	31.2906	57.3972	68.4105	53.6656	70.6116	72.3118	28696.5	43.9215	0.454766	9967.4	0.347339	29511	52	95	6554690	1.7259	21	30.6336	148	14.2831	74.6734	76	-194	342	9.07026	77.4401	-2.50609	176976630	0.36877	420.859	17.0588	0.250865	4.10467	120.618	6204.31	839166	46.2268	0.0235196	25.6471	0.377163	0.636475	74.2497	0.0204077	4.02736	0.0622141	5945.95	5.46856	66.6981
0.765578	0.577631	49.3442	85.4251	93.1933	88.5889	87.0517	105.043	115832	65.3996	0.458652	25054.6	0.2163	116694	43	92	20655585	1.78871	25	6.40605	169	15.438	66.2478	65	-138	307	10.7887	69.1316	-0.103739	557700795	0.342685	390.402	28.6143	0.204388	3.41811	81.2357	43549.6	3.63215e+06	529.091	0.0213822	66.2714	0.473367	0.713732	55.8809	0.0177318	4.03168	0.0323924	42596.6	5.84055	245.081
0.777843	0.456511	35.2758	77.2725	87.4643	72.0625	87.4643	96.5609	42305.6	60.1059	0.391914	14981.6	0.354128	43794	18	101	6645253	2.38051	43	9.63226	158	25.4867	54.8317	51	-265	423	17.978	64.0074	-0.490891	179421831	0.222823	1090.44	21.8671	0.152917	6.23072	202.427	3195.24	578941	17.8471	0.0127348	57.6573	0.403198	0.658533	132.41	0.0109632	4.64219	0.0881628	3066.59	5.87609	135.958
0.961016	0.637011	28.3692	44.5349	49.4773	54.3323	53.1601	54.827	27190.1	42.7987	0.564167	7750.88	0.285062	27621	32	92	4561000	2.02851	32	3.73674	131	18.7772	62.3167	63	-48	179	13.1184	66.7717	-0.326588	123147000	0.288228	575.082	11.7619	0.186697	3.88259	22.9365	4531.16	117569	186.802	0.115833	27.1587	0.431091	0.679137	14.3807	0.096395	3.9243	0.0615836	4267.48	5.68094	73.305
0.60142	0.445479	44.3696	99.5998	107.541	76.4853	108.374	114.865	87267.4	59.9014	0.397623	23928.4	0.274196	88074	40	117	22653414	2.36031	45	4.73629	169	24.7936	77.4464	77	-184	353	18.1083	83.3345	-0.321339	611642178	0.222195	946.702	41.9187	0.170401	4.18402	118.309	7778.07	1.07717e+06	57.2152	0.0136626	118.846	0.483112	0.721313	83.0338	0.0111993	4.40896	0.0754139	7602.24	5.98571	257.224
0.829492	0.544679	22.0359	40.4568	50.2892	37.108	43.2666	50.6458	9580.5	33.5586	0.517256	4217.33	0.4402	10098	42	100	2026808	1.96738	32	3.04837	130	18.1066	70.0642	71	-9	139	13.0738	73.6157	-0.190797	54723816	0.2906	510.285	6.21429	0.221939	2.90179	20.9643	1252.21	24109.7	70.583	0.140868	11.9286	0.42602	0.659396	13.8582	0.114075	3.69595	0.0748663	1073.8	5.3628	32.1658
0.807326	0.453727	25.3723	55.9197	47.4342	64.4127	60.6712	66.9477	24064.9	45.1454	0.524437	7686.23	0.319396	24651	58	121	8347539	2.0356	32	3.5717	154	19.4591	92.3319	96	-6	160	13.3018	95.6189	-0.666811	225383553	0.290154	617.803	17.3291	0.219356	3.02035	22.2025	2657.08	81253	90.9581	0.0908334	34.4937	0.436629	0.67667	14.2914	0.0704221	4.07662	0.0865279	2523.51	5.56361	63.0811
0.607881	0.423477	34.9032	82.4207	96.933	70.2922	88.6397	104.183	64744.9	50.102	0.524974	14853.1	0.22941	65691	78	130	27667223	1.91719	27	7.89557	211	16.8523	104.33	105	-117	328	11.5153	106.638	-0.584965	747015021	0.320061	486.891	23.6614	0.18631	4.14297	87.8583	14208.3	1.36082e+06	150.38	0.0210727	60.8583	0.479199	0.718968	61.7457	0.0175251	4.10281	0.0521989	13841.3	5.79863	144.763
0.755665	0.541027	22.7227	41.9992	39.4588	60.075	59.7746	61.2617	15321.4	31.7374	0.60239	4952.28	0.323227	15768	56.3	119	4707892	2.10791	34.25	3.01819	145	20.4429	86.1781	88	-3	148	14.7182	89.7856	-0.292011	127113084	0.263792	634.797	6.67568	0.180424	2.5683	19.8919	2180.05	56337.9	92.8504	0.108963	13	0.351351	0.609975	12.4236	0.0775789	4.18582	0.0633562	1930.93	5.65628	45.8527
0.615316	0.47945	42.3837	88.4007	80.7775	104.785	96.421	105.854	62402.6	54.3944	0.378071	20123.9	0.322485	63423	58	123	22836385	2.07633	31	4.69254	172	20.0867	95.0247	100	-41	213	13.3091	98.5989	-0.996635	616582395	0.292194	692.056	46.0306	0.201007	3.16287	30.0306	5782.89	257513	133.287	0.0609417	104.651	0.45699	0.702319	20.9984	0.0471168	4.21093	0.0974883	5677.67	5.65684	151.847
0.753384	0.474092	38.7548	81.7454	99.1817	68.4105	122.376	122.376	44740.1	61.5857	0.394275	15457.9	0.345504	46143	50.8	105	11332232	1.95171	30	4.00359	139	17.7357	78.2329	80	-47	186	12.2294	81.4304	-0.476582	305970264	0.306069	510.53	28.1587	0.223482	2.17719	23.881	5731.87	185757	183.703	0.0670131	56.4286	0.447846	0.694508	15.6823	0.0466271	3.91642	0.0737273	5547.9	5.92823	98.1422
0.841646	0.558981	24.9259	44.5917	47.4342	51	57.6281	57.6281	18497.2	37.5304	0.499709	6768.7	0.36593	19116	52	105.3	4797405	1.91212	30	4.28321	139	17.2271	79.3121	81	-23	162	12.0375	82.3164	-0.627812	129529935	0.314497	485.579	13.3226	0.21488	2.53304	17.1452	2166.97	52016.7	95.4101	0.137396	22.6129	0.364724	0.616718	11.6594	0.0935401	4.06132	0.0875706	2036.57	5.42308	49.4548
0.548706	0.427399	20.4626	47.8769	33.541	57.0789	60.7454	60.7454	12379.5	26.2704	0.560479	4617.36	0.372984	12879	38	92	2395374	1.89331	28	10.8599	244	17.0683	66.9476	67	3	241	11.6272	70.8643	1.14402	64675098	0.327092	539.769	10.9592	0.223657	4.34069	14.3469	1340.88	14491.7	135.202	0.342368	20.9592	0.427738	0.676407	10.6414	0.278486	3.75029	0.102725	1246.11	5.42479	31.847
0.725348	0.535181	26.473	49.4656	51.264	45.3982	51.788	64.2028	21967.9	35.8798	0.591469	6413.24	0.291937	22491	59	131	8334958	2.3133	43	6.62914	173	23.9635	95.2293	97	-101	274	17.2713	100.03	-0.954698	225043866	0.232356	937.334	11.254	0.178634	5.46384	67.6984	2198.68	203552	24.4142	0.038261	31.3492	0.497606	0.722314	45.1312	0.0343941	4.07871	0.0756303	2023.86	5.86919	60.9928
0.585217	0.463549	27.3278	58.9534	56.6039	57.9396	44.5982	63	16255.1	34.5005	0.462145	6714.79	0.413088	16794	50	94	3405218	1.61039	23	3.28448	131	13.7952	71.9068	72	3	128	9.81144	73.9907	-0.248843	91940886	0.380434	304.046	13.5128	0.346483	1.95792	9.76923	3182.26	37139.6	296.216	0.257179	13.5641	0.347798	0.609282	5.31564	0.195829	3.50888	0.062701	2927.89	5.29128	40.5048
0.592989	0.356761	31.0971	87.1649	90.7965	55.1543	100.846	103.663	63097.9	51.6878	0.510347	15018.6	0.23802	63774	43	92	12492471	1.8547	24	51.2044	138	16.4663	68.4738	72	-364	502	10.523	72.7251	-3.86111	337296717	0.338052	600.283	34	0.197674	5.55598	292.977	10092.6	3.44454e+06	29.669	0.00941163	82.5581	0.479989	0.718837	204.023	0.00849558	4.18819	0.0728196	9904	5.76674	117.813
0.568364	0.46693	13.3748	28.6442	21.6333	28.4605	30.8869	32.8634	3236.62	16.2803	0.70025	1511.1	0.466875	3483	36.8	87.2	502386	1.71619	23	3.21175	115	15.0909	59.2713	60	8	107	10.1142	62.4056	-0.0397036	13564422	0.355207	381.376	3.33333	0.277778	1.85417	6.91667	446.917	4124.83	54.2956	0.502176	3.66667	0.305556	0.543305	3.86256	0.368296	2.9183	0.0930233	331.354	4.82028	11.0155
0.873138	0.529479	13.2104	24.9499	28.4605	28.4605	28.4605	29.8496	4108.5	21.7847	0.723486	1714.65	0.417343	4347	42	85	710899	1.59652	17	4.33368	109	13.1363	64.0186	65	1	108	8.51669	66.4494	-0.560585	19194273	0.405578	317.136	5.31579	0.279778	1.61773	7.73684	504.158	4737.74	56.6634	0.379664	9.21053	0.484765	0.704919	3.65829	0.349713	2.71533	0.118012	432.355	4.84044	11.0994
0.813759	0.421084	12.6778	30.1076	30.8869	28.4605	30.5941	34.0735	3987	24.5003	0.634163	1917.4	0.480914	4266	49	100	882051	1.83053	30.5	3.02531	121	16.9266	71.7025	70	13	108	12.5195	74.7168	-0.0293963	23815377	0.334321	441.348	5.42105	0.285319	1.93352	8.05263	423.053	4949.89	39.8792	0.387164	8.57895	0.451524	0.684475	4.79574	0.336459	2.68953	0.120253	353.9	4.87307	13.8481
0.695125	0.514998	19.8934	38.6281	32.311	42	42.107	42.107	8701.88	26.8513	0.59349	3447.3	0.396156	9072	50	86	1626710	1.4761	17	4.96241	108	11.2415	67.8571	68	-1	109	7.16057	69.5802	-0.610841	43921170	0.448749	236.807	7.96296	0.294925	1.7284	14.3704	1769.78	30460.9	105.443	0.1382	8.03704	0.297668	0.549328	6.78857	0.09888	3.48213	0.0803571	1614.91	5.0809	19.7024
0.512534	0.396585	33.4225	84.2759	74.5185	60.3738	63.6396	96.7936	45237.4	43.1943	0.42569	14423	0.318829	46251	37.2	116	12370411	2.30684	44	2.61021	192	24.4896	79.627	82	-36	228	18.1123	84.9793	-0.259178	334001097	0.227919	881.035	29.7919	0.199946	3.58416	30.0134	2730.79	99260	80.9175	0.0605624	50.2483	0.337237	0.599657	17.9486	0.0405774	4.60881	0.0869819	2598.61	5.92365	126.738
0.551414	0.373734	16.2234	43.4089	48.0937	30	48.8365	48.9285	9230.62	23.9363	0.661883	3215.07	0.348305	9612	50.5	94	1866323	1.61214	21	4.84722	130	13.816	70.0758	68	-22	152	9.17252	72.405	0.125278	50390721	0.403011	331.857	8.61905	0.410431	1.678	13.7619	2363.9	42553	136.566	0.140363	9.66667	0.460317	0.685197	8.55072	0.115045	3.03378	0.0589888	2076.52	5.19307	22.3876
0.896284	0.682329	34.8198	51.0308	72.2496	55.1543	75.1798	75.9539	40941	45.7381	0.558382	10287.9	0.251285	41391	66	143	18087638	2.29054	40	2.59913	184	23.5554	104.68	105	18	166	17.2609	108.623	-0.0271412	488366226	0.23149	841.008	20.899	0.211101	3.05132	16.8687	4555.28	110501	207.741	0.147517	36.697	0.370676	0.630803	10.8844	0.106526	4.28826	0.0645793	4315.5	5.81938	121.351
0.617618	0.32854	19.8477	60.4119	66.6108	42.9535	78.5175	78.5175	13511.2	37.3115	0.47132	5820.57	0.430795	14067	43	100	2821297	1.9178	32	2.6451	140	18.129	70.1823	68	22	118	13.4402	73.5878	0.342485	76175019	0.302338	489.596	12.5814	0.292591	1.65062	10.5116	1328.12	15788.6	126.675	0.196389	14.4884	0.336939	0.596459	6.071	0.132412	3.79711	0.0825336	1181.31	5.55169	39.0768
0.769187	0.34544	17.3899	50.3414	63.0714	56.0446	60.075	63.1427	19749.4	38.722	0.616553	5730.81	0.290177	20196	54	110	5485717	1.93588	29	38.6942	149	17.7952	81.9211	84	-239	388	12.3019	85.6379	-3.06319	148114359	0.310922	622.776	12.2308	0.235207	5.60207	171.615	2997.08	575275	15.7334	0.025214	17.9231	0.344675	0.60313	96.8384	0.0229838	3.95381	0.0695187	2790.16	5.55239	50.508
0.615047	0.45075	38.6006	85.6365	100.846	61.8466	82.9759	102.922	60791.6	52.6704	0.481521	15527.4	0.255419	61479	45	99	12526145	1.89705	30	3.86004	147	17.2512	70.9455	71	-53	200	12.3595	74.1698	-0.29339	338205915	0.313816	467.892	31.2523	0.281552	2.49347	30.4595	13254.9	547439	330.073	0.0529403	40.6396	0.366123	0.626183	17.2082	0.0393662	4.03484	0.0487484	12834.1	5.75161	139.869
0.790966	0.751883	25.1961	33.5107	39	33.541	38.4187	41.7852	11749.5	26.5059	0.634821	3937.13	0.335089	12015	47.4	124	3758715	2.25668	46	2.12595	144	24.7492	87.1708	90	18	126	18.9017	91.9051	-0.197808	101485305	0.225775	847.805	7.35294	0.216263	2.64792	15.7353	976.441	19724.2	57.9038	0.165907	6.35294	0.186851	0.418474	7.11209	0.0746344	4.51365	0.0764045	805.139	5.40838	42.5281
0.541758	0.446523	22.6352	50.6921	49.93	42.9535	41.6773	59.1692	15188.6	27.4629	0.566833	5232.49	0.3445	15660	45	95	3161107	1.84741	26	5.20515	150	16.3904	70.619	71.5	-43	193	11.1468	73.8254	-0.430882	85349889	0.333864	463.146	11.6667	0.243056	3.63498	27.6042	2217.92	66213.7	77.133	0.0957757	21.1667	0.440972	0.684479	17.8873	0.081812	3.88021	0.0827586	2071.91	5.38513	39.2172
0.612391	0.59688	49.9163	83.6287	85.9069	83.4086	95.6713	108.333	89519.6	51.2135	0.463165	20894.3	0.233405	90585	60	137	34297555	2.31079	41	2.97408	179	23.7956	96.6864	96	-24	203	17.085	101.108	-0.14702	926033985	0.2317	874.551	40.4747	0.204418	2.48393	18.7273	11232.1	346178	402.145	0.116188	90.2424	0.45577	0.699528	12.1066	0.0939362	4.06619	0.0590164	10945	6.26002	208.358
0.832495	0.504074	16.6022	32.9361	31.3209	31.3209	33.541	36.7423	4172.62	27.4191	0.527989	2373.92	0.568926	4509	41	76	638538	1.39183	17	6.18149	98	11.8919	59.5329	62	-9	107	7.34105	61.8351	-1.2827	17240526	0.504966	279.411	5.95652	0.258979	1.7051	12.913	548.913	8822.09	34.4658	0.186691	6.47826	0.281664	0.51738	5.80428	0.142989	3.64249	0.137725	496.193	4.75406	11.503
[truncated: 802 more columns]

## Sheet: ICC_intra
diagnostics_Mask-interpolated_Maximum	original_shape_Elongation	original_shape_Flatness	original_shape_LeastAxisLength	original_shape_MajorAxisLength	original_shape_Maximum2DDiameterColumn	original_shape_Maximum2DDiameterRow	original_shape_Maximum2DDiameterSlice	original_shape_Maximum3DDiameter	original_shape_MeshVolume	original_shape_MinorAxisLength	original_shape_Sphericity	original_shape_SurfaceArea	original_shape_SurfaceVolumeRatio	original_shape_VoxelVolume	original_firstorder_10Percentile	original_firstorder_90Percentile	original_firstorder_Energy	original_firstorder_Entropy	original_firstorder_InterquartileRange	original_firstorder_Kurtosis	original_firstorder_Maximum	original_firstorder_MeanAbsoluteDeviation	original_firstorder_Mean	original_firstorder_Median	original_firstorder_Minimum	original_firstorder_Range	original_firstorder_RobustMeanAbsoluteDeviation	original_firstorder_RootMeanSquared	original_firstorder_Skewness	original_firstorder_TotalEnergy	original_firstorder_Uniformity	original_firstorder_Variance	original_glszm_GrayLevelNonUniformity	original_glszm_GrayLevelNonUniformityNormalized	original_glszm_GrayLevelVariance	original_glszm_HighGrayLevelZoneEmphasis	original_glszm_LargeAreaEmphasis	original_glszm_LargeAreaHighGrayLevelEmphasis	original_glszm_LargeAreaLowGrayLevelEmphasis	original_glszm_LowGrayLevelZoneEmphasis	original_glszm_SizeZoneNonUniformity	original_glszm_SizeZoneNonUniformityNormalized	original_glszm_SmallAreaEmphasis	original_glszm_SmallAreaHighGrayLevelEmphasis	original_glszm_SmallAreaLowGrayLevelEmphasis	original_glszm_ZoneEntropy	original_glszm_ZonePercentage	original_glszm_ZoneVariance	original_gldm_DependenceEntropy
0.770885	0.610736	35.96	58.8799	71.3092	55.0727	72.9932	74.7596	36466.9	45.3896	0.456964	11637.7	0.319131	37260	50	95	8054142	1.73683	21	26.5651	148	14.3597	73.5667	75.5	-194	342	9.20421	76.3959	-2.32581	217461834	0.364588	424.28	23.8966	0.274673	3.82428	116.379	7632.21	1.02615e+06	57.2109	0.0207934	36.8851	0.423966	0.673334	74.9095	0.017993	3.97888	0.0630435	7380.6	5.50311	81.3058
0.759553	0.591075	50.9388	86.1798	93.1933	88.5889	87.0517	105.043	121340	65.4581	0.453762	26121.2	0.215272	122094	43	92	21481926	1.78689	25	6.2757	169	15.4183	66.0411	65	-138	307	10.7829	68.9241	-0.0776838	580012002	0.343503	389.105	31.8188	0.213549	3.35733	80.302	44924.2	3.7415e+06	546.43	0.0210904	72.9195	0.489392	0.724907	55.8156	0.0175989	3.99386	0.03295	44003.2	5.83994	255.608
0.695575	0.460682	39.603	85.9659	99.0454	72.0625	101.514	103.619	52286.6	59.7957	0.384846	17570.8	0.336047	53568	19	98	8044630	2.35764	42	9.26831	158	24.7205	55.0645	52	-265	423	17.2889	63.6769	-0.451374	217205010	0.226254	1022.65	26.006	0.155724	6.1582	195.509	4276.37	784393	23.5848	0.011901	72.5689	0.434544	0.68461	132.009	0.0102188	4.57909	0.0841734	4135.23	5.87884	164.848
0.938624	0.63561	29.1195	45.8135	48.8365	54.7449	54.0833	57	29036.2	43.0016	0.563266	8110.81	0.279334	29538	34	92	4904373	1.98348	30	3.48548	131	18.0765	62.8839	64	-40	171	12.6056	66.955	-0.171026	132418071	0.296637	528.587	13.1587	0.208869	3.48501	23.2381	5362.19	139247	220.189	0.0941948	26.5556	0.421517	0.67277	13.5095	0.0761588	3.91066	0.0575868	5060.64	5.67528	77.1481
0.620614	0.453828	45.3869	100.009	111	79.4292	110.635	115.256	93691.1	62.067	0.397756	25080.3	0.267691	94716	39	117	23866677	2.35263	44	4.7322	169	24.6126	76.5864	76	-184	353	18.1326	82.4833	-0.304522	644400279	0.223682	938.027	46.4851	0.173452	4.15822	118.201	8313.02	1.1424e+06	61.5853	0.0133575	125.799	0.469397	0.711714	82.4974	0.0107572	4.43614	0.0763968	8141.69	5.98263	275.833
0.708979	0.531979	24.438	45.9379	50.2892	37.108	51.788	53.9166	13585.5	32.569	0.50373	5466.01	0.402341	14202	42	98.5	2718047	1.95383	29	3.16748	130	17.5346	68.4506	69	-9	139	12.3527	71.8846	-0.160122	73387269	0.298768	481.909	8.70732	0.212374	2.65556	16.2195	1788.2	33719	102.214	0.168912	19.878	0.48483	0.71248	11.1772	0.143996	3.63489	0.0779468	1623.6	5.3642	41.5171
0.849366	0.495382	27.3974	55.3056	49.2037	64.4127	60.6712	66.9477	25366.5	46.9747	0.506808	8237.86	0.324754	25947	56	121	8657960	2.02927	32	3.02289	154	19.4746	91.7149	95	10	144	13.7812	94.9175	-0.488913	233764920	0.285827	597.704	19.2169	0.231529	2.87647	15.0843	2790.37	55775.4	152.532	0.178206	40.3976	0.486718	0.718477	10.2815	0.148619	3.80586	0.0863684	2656.32	5.55747	67.0479
0.655974	0.484394	39.2242	80.9759	96.933	75.1798	88.6397	104.183	70706.2	53.1181	0.516845	15999.1	0.226276	71685	76	130	29605961	1.92605	28	3.87246	211	16.9713	103.338	104	12	199	11.8353	105.598	-0.132046	799360947	0.315097	472.231	28.6866	0.214079	3.52929	20.2537	15699.6	356004	736.903	0.118144	60.6418	0.452551	0.698397	13.4572	0.08868	3.98809	0.0504708	15307	5.82066	157.844
0.79727	0.576162	23.613	40.9833	42.4264	60.075	59.7746	61.2617	16292.2	32.6748	0.601626	5165.89	0.317077	16740	54.9	118	4919755	2.10004	35	3.02368	145	20.3415	85.4694	87.5	-3	148	14.5378	89.0791	-0.276971	132833385	0.266285	630.078	9.52174	0.206994	2.28214	18.1087	1962.96	50317.5	83.913	0.109232	17.6087	0.382798	0.638549	11.4359	0.0803046	3.99032	0.0741935	1781.29	5.64767	48.1581
0.595293	0.435651	39.1609	89.8906	68.542	107.708	97.1648	108.083	69163.9	53.5112	0.429215	18984.3	0.274484	69660	52	123	23459749	2.19254	36	3.97372	172	22.2167	91.0562	96	-41	213	15.4171	95.3568	-0.851673	633413223	0.264301	801.694	47.4874	0.199527	3.32166	26.8319	6584.57	284335	158.645	0.0707667	110.361	0.463703	0.707761	18.9545	0.0544272	4.18792	0.0922481	6467.06	5.78216	164.977
0.614852	0.383293	37.7912	98.5961	108.665	68.4105	122.376	122.523	52533	60.622	0.383408	17692	0.336779	54000	51	107	13700345	1.99609	30	4.08801	167	18.2585	79.3955	81	-47	214	12.6652	82.7658	-0.320161	369909315	0.300524	546.527	36.4935	0.236971	2.1682	23.6039	6418.96	211690	201.758	0.0659959	74	0.480519	0.719442	15.669	0.0478922	3.75082	0.077	6250.3	5.92373	117.649
0.848748	0.596632	28.7296	48.153	59.1692	51	57.6281	71.8749	22923	40.8698	0.483862	8065.11	0.351835	23463	49	104	5568253	1.94607	30	17.8364	139	17.9848	76.3096	78	-180	319	12.4485	80.0478	-1.81253	150342831	0.308974	584.508	14.2394	0.200555	4.0246	114.423	2699.23	371949	19.8063	0.0234239	33.1127	0.466376	0.70705	80.2079	0.0208089	3.90958	0.0817031	2549.42	5.54599	59.5109
0.663248	0.543294	25.6406	47.1947	37.5899	57.3149	60.7454	60.7454	16574.6	31.3018	0.496138	6336.43	0.382297	17226	41	97	3360408	1.91576	28	8.88484	244	17.3267	68.7931	69	3	241	11.7926	72.5748	0.972419	90731016	0.321199	534.606	13.7	0.228333	4.06972	14.4167	1955.03	21645.8	193.557	0.307901	25.7667	0.429444	0.679782	10.3172	0.249173	3.76499	0.0940439	1841.97	5.46371	44.1473
0.663273	0.593144	31.7566	53.5394	52.4786	47.4342	54.7449	70.8661	27561.4	35.5112	0.534529	8254.93	0.299511	28323	53	129	9525221	2.35597	42	4.6052	173	24.3973	90.1459	91	-91	264	17.4286	95.2905	-0.594594	257180967	0.226847	954.012	15.9318	0.181043	4.36777	51.4773	2398.08	166920	35.8285	0.0395193	44.1591	0.501808	0.731208	35.5425	0.0336968	4.14891	0.0838894	2255.98	5.96749	76.2583
0.58091	0.466279	27.8177	59.659	58.2495	57.9396	44.5982	63.7809	17610.8	34.6565	0.465177	7036.95	0.399583	18171	49	94	3664423	1.62348	24	3.19752	131	13.9475	71.6657	72	3	128	9.99224	73.7896	-0.263559	98939421	0.375633	308.939	16.5111	0.366914	1.9684	9.93333	3198.91	37547.2	296.132	0.246889	16.2444	0.360988	0.617704	5.89886	0.1828	3.48025	0.0668648	2975.24	5.30955	42.7979
0.59176	0.362044	31.7309	87.6437	90.7965	56.3649	100.846	103.663	65018.2	51.8641	0.507876	15396.3	0.2368	65745	42	92	12777193	1.88359	25	45.9631	138	16.8421	67.9298	72	-364	502	10.7282	72.4383	-3.6934	344984211	0.333316	632.853	34.4348	0.187146	5.75871	290.158	9848.27	3.35661e+06	28.99	0.0090879	91.8152	0.498996	0.73213	205.086	0.00821815	4.22809	0.0755647	9673.14	5.78209	122.006
0.578019	0.486766	14.2384	29.2511	24.1868	28.4605	30.8869	32.8634	3641.62	16.9077	0.705759	1621.9	0.445378	3861	37	87.8	556416	1.75257	23	3.15176	115	15.3767	59.1329	60	8	107	10.2782	62.378	0.0124744	15023232	0.349112	394.325	3.30769	0.254438	2.24852	8.30769	492.385	4486.92	60.8128	0.466624	4.38462	0.337278	0.577729	5.65862	0.299599	3.02699	0.0909091	371.385	4.92129	11.6713
0.878235	0.536058	13.5083	25.1994	30.1496	29.5466	28.4605	31.4643	4296.38	22.1309	0.713956	1790.11	0.416657	4536	42.7	86	758307	1.62635	18	4.76984	130	13.3003	64.6369	65	1	129	8.39407	67.1843	-0.292913	20474289	0.404691	335.803	4.89474	0.257618	2.1385	8.78947	550.316	5200.26	61.4704	0.377836	9.21053	0.484765	0.704521	4.70456	0.347861	2.82059	0.113095	472.133	4.88916	11.4524
0.830357	0.421224	12.7614	30.296	32.45	28.4605	30.5941	35.242	4264.88	25.1565	0.629485	2020.39	0.473729	4563	47	99.2	903842	1.8913	30	2.81002	121	17.53	69.8698	69	13	108	12.5463	73.1312	0.0408523	24403734	0.316621	466.385	6.61905	0.315193	1.76871	7.66667	405	4672.43	38.724	0.374101	7.28571	0.346939	0.562738	4.1128	0.290278	2.71322	0.12426	340.236	4.87736	14.9763
0.693138	0.512552	20.5178	40.0307	33.541	45.8912	45.0999	45.9891	9550.12	27.7468	0.570923	3812.82	0.399243	10017	47	86	1763368	1.51461	16.5	3.9252	108	11.7464	67.1213	68	13	95	7.58023	68.9421	-0.451412	47610936	0.430591	247.745	9.32258	0.300728	1.47555	7.80645	1771.9	17651.6	185.926	0.330314	9.25806	0.298647	0.551741	3.36852	0.238008	3.66793	0.083558	1628.68	5.13423	21.8625
0.414605	0.265235	35.4984	133.838	141.032	71.5612	100.578	143.436	86467.5	55.4897	0.426576	22167.8	0.256371	87804	33	111	19755143	2.32067	44	2.75233	192	24.4065	72.0889	72	-76	268	18.1599	77.9408	-0.0511521	533388861	0.22588	877.962	38.5942	0.186445	4.3819	51.2415	8745.39	488690	164.118	0.0317816	83.3478	0.402647	0.658858	32.3873	0.0238814	4.5769	0.0636531	8498.58	6.10801	226.284
0.552609	0.396647	17.4482	43.9892	48.0937	30	49.4773	49.4773	10512	24.3088	0.660656	3512.63	0.334154	10908	48.3	94	2070600	1.68181	21	4.65074	130	14.4359	68.9505	67	-22	152	9.40878	71.5908	-0.00548618	55906200	0.392278	371.077	5.75	0.239583	2.23438	13.625	2565.25	45850.9	149.145	0.185607	8.83333	0.368056	0.62116	8.13429	0.151968	3.68872	0.0594059	2281.89	5.25501	24.6634
0.894599	0.681719	34.8538	51.1263	72.2496	56.6039	75.1798	75.9539	42073.9	45.7375	0.57713	10136.4	0.24092	42471	66	143	18428827	2.29129	41	2.59305	184	23.5603	104.285	104	18	166	17.2754	108.239	-0.0149295	497578329	0.231575	840.266	21.3838	0.215998	3.10764	16.6263	4878.72	116822	225.366	0.151305	36.9596	0.373329	0.632238	10.8122	0.108592	4.24781	0.0629371	4626.26	5.81017	124.537
0.630479	0.331459	19.9305	60.1295	66.6108	42.9535	78.5175	78.5175	14593.5	37.9104	0.492826	5859.99	0.401548	15174	43	100	3014805	1.89674	31	2.70217	140	17.7272	69.927	68	22	118	13.1888	73.2422	0.355862	81399735	0.308792	474.63	11.85	0.29625	1.72437	10.575	1742.8	20294.3	168.165	0.200528	12.3	0.3075	0.560229	5.85937	0.127777	3.89854	0.0711744	1545.4	5.53815	42.1744
0.771475	0.357996	18.1346	50.6559	63.0714	56.0446	60.075	63.1427	21460.5	39.0797	0.626791	5958.28	0.27764	21897	54	110	5856512	1.95915	29	3.78603	149	17.7565	81.8841	83	-18	167	12.2548	84.9785	-0.362523	158125824	0.306895	516.342	13	0.220339	3.2439	20.0678	3097.58	73301.7	137.974	0.123855	22.6271	0.38351	0.641152	11.3988	0.0981227	3.97627	0.0727497	2908.63	5.56781	54.4377
0.613354	0.447006	38.6715	86.5122	100.846	61.8466	83.678	102.922	62701.9	53.0626	0.488838	15613.7	0.249015	63207	44	99	12765439	1.89656	30	3.83691	147	17.2455	70.6079	70	-53	200	12.4596	73.8443	-0.273811	344666853	0.314053	467.516	30.5714	0.272959	2.5114	30.5446	14172.8	580719	355.527	0.0528508	40.8036	0.364318	0.623922	17.3697	0.0390651	4.02964	0.0478428	13735.9	5.74948	143.88
0.787833	0.747317	25.345	33.9147	41.7852	33.541	38.4187	44.3959	12381.8	26.7191	0.643785	4020.36	0.3247	12717	47	123	3892628	2.26456	47	2.09461	144	24.874	86.1019	90	18	126	19.2196	90.9099	-0.14992	105100956	0.22439	851.064	7.35294	0.216263	2.76557	15.8529	1143.09	21738.7	73.6393	0.16933	7.29412	0.214533	0.465741	7.98612	0.062627	4.17512	0.0721868	951.184	5.44325	43.9554
0.528182	0.435469	23.1972	53.2695	51.788	42.9535	45	62.7136	16783.9	28.136	0.555085	5711.1	0.340273	17199	45	95	3413038	1.8425	28	3.9887	150	16.283	70.1319	71	-28	178	11.1561	73.1983	-0.161179	92152026	0.330693	439.509	13.2807	0.232995	2.94244	27.2456	2163.39	63985.4	75.8963	0.0707263	27.4561	0.481687	0.714176	18.5351	0.0581173	3.80934	0.0894819	2038.5	5.45089	42.3783
0.614001	0.598511	50.3738	84.1652	85.9069	83.4086	95.6713	108.333	93715.9	51.6775	0.472506	21116.3	0.225323	94608	58	136	35149103	2.31862	40	2.91379	179	23.9354	95.6407	95	-24	203	17.1831	100.156	-0.116949	949025781	0.230285	883.994	45.8641	0.222641	2.3629	17.7476	12281.7	371071	446.177	0.11496	85.6699	0.415873	0.668072	10.872	0.089702	4.08988	0.05879	11992.4	6.25128	218.07
0.786307	0.438015	16.0002	36.5288	34.2053	40.025	36.2491	41.2432	5871.38	28.7229	0.529416	2972.9	0.506338	6318	44	82	989436	1.48451	18	5.33111	102	12.6534	62.6496	63	-9	111	7.87149	65.0258	-0.813777	26714772	0.455475	303.39	7.59259	0.281207	1.62963	12.7407	835.778	13905.1	51.144	0.175041	8.92593	0.33059	0.578393	7.03203	0.134687	3.64843	0.115385	760.667	5.03337	13.9829
[truncated: 802 more columns]

## Sheet: ICC_inter
diagnostics_Mask-interpolated_Maximum	original_shape_Elongation	original_shape_Flatness	original_shape_LeastAxisLength	original_shape_MajorAxisLength	original_shape_Maximum2DDiameterColumn	original_shape_Maximum2DDiameterRow	original_shape_Maximum2DDiameterSlice	original_shape_Maximum3DDiameter	original_shape_MeshVolume	original_shape_MinorAxisLength	original_shape_Sphericity	original_shape_SurfaceArea	original_shape_SurfaceVolumeRatio	original_shape_VoxelVolume	original_firstorder_10Percentile	original_firstorder_90Percentile	original_firstorder_Energy	original_firstorder_Entropy	original_firstorder_InterquartileRange	original_firstorder_Kurtosis	original_firstorder_Maximum	original_firstorder_MeanAbsoluteDeviation	original_firstorder_Mean	original_firstorder_Median	original_firstorder_Minimum	original_firstorder_Range	original_firstorder_RobustMeanAbsoluteDeviation	original_firstorder_RootMeanSquared	original_firstorder_Skewness	original_firstorder_TotalEnergy	original_firstorder_Uniformity	original_firstorder_Variance	original_glszm_GrayLevelNonUniformity	original_glszm_GrayLevelNonUniformityNormalized	original_glszm_GrayLevelVariance	original_glszm_HighGrayLevelZoneEmphasis	original_glszm_LargeAreaEmphasis	original_glszm_LargeAreaHighGrayLevelEmphasis	original_glszm_LargeAreaLowGrayLevelEmphasis	original_glszm_LowGrayLevelZoneEmphasis	original_glszm_SizeZoneNonUniformity	original_glszm_SizeZoneNonUniformityNormalized	original_glszm_SmallAreaEmphasis	original_glszm_SmallAreaHighGrayLevelEmphasis	original_glszm_SmallAreaLowGrayLevelEmphasis	original_glszm_ZoneEntropy	original_glszm_ZonePercentage	original_glszm_ZoneVariance	original_gldm_DependenceEntropy
0.770885	0.610736	35.96	58.8799	71.3092	55.0727	72.9932	74.7596	36466.9	45.3896	0.456964	11637.7	0.319131	37260	50	95	8054142	1.73683	21	26.5651	148	14.3597	73.5667	75.5	-194	342	9.20421	76.3959	-2.32581	217461834	0.364588	424.28	23.8966	0.274673	3.82428	116.379	7632.21	1.02615e+06	57.2109	0.0207934	36.8851	0.423966	0.673334	74.9095	0.017993	3.97888	0.0630435	7380.6	5.50311	81.3058
0.759553	0.591075	50.9388	86.1798	93.1933	88.5889	87.0517	105.043	121340	65.4581	0.453762	26121.2	0.215272	122094	43	92	21481926	1.78689	25	6.2757	169	15.4183	66.0411	65	-138	307	10.7829	68.9241	-0.0776838	580012002	0.343503	389.105	31.8188	0.213549	3.35733	80.302	44924.2	3.7415e+06	546.43	0.0210904	72.9195	0.489392	0.724907	55.8156	0.0175989	3.99386	0.03295	44003.2	5.83994	255.608
0.695575	0.460682	39.603	85.9659	99.0454	72.0625	101.514	103.619	52286.6	59.7957	0.384846	17570.8	0.336047	53568	19	98	8044630	2.35764	42	9.26831	158	24.7205	55.0645	52	-265	423	17.2889	63.6769	-0.451374	217205010	0.226254	1022.65	26.006	0.155724	6.1582	195.509	4276.37	784393	23.5848	0.011901	72.5689	0.434544	0.68461	132.009	0.0102188	4.57909	0.0841734	4135.23	5.87884	164.848
0.938624	0.63561	29.1195	45.8135	48.8365	54.7449	54.0833	57	29036.2	43.0016	0.563266	8110.81	0.279334	29538	34	92	4904373	1.98348	30	3.48548	131	18.0765	62.8839	64	-40	171	12.6056	66.955	-0.171026	132418071	0.296637	528.587	13.1587	0.208869	3.48501	23.2381	5362.19	139247	220.189	0.0941948	26.5556	0.421517	0.67277	13.5095	0.0761588	3.91066	0.0575868	5060.64	5.67528	77.1481
0.620614	0.453828	45.3869	100.009	111	79.4292	110.635	115.256	93691.1	62.067	0.397756	25080.3	0.267691	94716	39	117	23866677	2.35263	44	4.7322	169	24.6126	76.5864	76	-184	353	18.1326	82.4833	-0.304522	644400279	0.223682	938.027	46.4851	0.173452	4.15822	118.201	8313.02	1.1424e+06	61.5853	0.0133575	125.799	0.469397	0.711714	82.4974	0.0107572	4.43614	0.0763968	8141.69	5.98263	275.833
0.708979	0.531979	24.438	45.9379	50.2892	37.108	51.788	53.9166	13585.5	32.569	0.50373	5466.01	0.402341	14202	42	98.5	2718047	1.95383	29	3.16748	130	17.5346	68.4506	69	-9	139	12.3527	71.8846	-0.160122	73387269	0.298768	481.909	8.70732	0.212374	2.65556	16.2195	1788.2	33719	102.214	0.168912	19.878	0.48483	0.71248	11.1772	0.143996	3.63489	0.0779468	1623.6	5.3642	41.5171
0.849366	0.495382	27.3974	55.3056	49.2037	64.4127	60.6712	66.9477	25366.5	46.9747	0.506808	8237.86	0.324754	25947	56	121	8657960	2.02927	32	3.02289	154	19.4746	91.7149	95	10	144	13.7812	94.9175	-0.488913	233764920	0.285827	597.704	19.2169	0.231529	2.87647	15.0843	2790.37	55775.4	152.532	0.178206	40.3976	0.486718	0.718477	10.2815	0.148619	3.80586	0.0863684	2656.32	5.55747	67.0479
0.655974	0.484394	39.2242	80.9759	96.933	75.1798	88.6397	104.183	70706.2	53.1181	0.516845	15999.1	0.226276	71685	76	130	29605961	1.92605	28	3.87246	211	16.9713	103.338	104	12	199	11.8353	105.598	-0.132046	799360947	0.315097	472.231	28.6866	0.214079	3.52929	20.2537	15699.6	356004	736.903	0.118144	60.6418	0.452551	0.698397	13.4572	0.08868	3.98809	0.0504708	15307	5.82066	157.844
0.79727	0.576162	23.613	40.9833	42.4264	60.075	59.7746	61.2617	16292.2	32.6748	0.601626	5165.89	0.317077	16740	54.9	118	4919755	2.10004	35	3.02368	145	20.3415	85.4694	87.5	-3	148	14.5378	89.0791	-0.276971	132833385	0.266285	630.078	9.52174	0.206994	2.28214	18.1087	1962.96	50317.5	83.913	0.109232	17.6087	0.382798	0.638549	11.4359	0.0803046	3.99032	0.0741935	1781.29	5.64767	48.1581
0.595293	0.435651	39.1609	89.8906	68.542	107.708	97.1648	108.083	69163.9	53.5112	0.429215	18984.3	0.274484	69660	52	123	23459749	2.19254	36	3.97372	172	22.2167	91.0562	96	-41	213	15.4171	95.3568	-0.851673	633413223	0.264301	801.694	47.4874	0.199527	3.32166	26.8319	6584.57	284335	158.645	0.0707667	110.361	0.463703	0.707761	18.9545	0.0544272	4.18792	0.0922481	6467.06	5.78216	164.977
0.614852	0.383293	37.7912	98.5961	108.665	68.4105	122.376	122.523	52533	60.622	0.383408	17692	0.336779	54000	51	107	13700345	1.99609	30	4.08801	167	18.2585	79.3955	81	-47	214	12.6652	82.7658	-0.320161	369909315	0.300524	546.527	36.4935	0.236971	2.1682	23.6039	6418.96	211690	201.758	0.0659959	74	0.480519	0.719442	15.669	0.0478922	3.75082	0.077	6250.3	5.92373	117.649
0.848748	0.596632	28.7296	48.153	59.1692	51	57.6281	71.8749	22923	40.8698	0.483862	8065.11	0.351835	23463	49	104	5568253	1.94607	30	17.8364	139	17.9848	76.3096	78	-180	319	12.4485	80.0478	-1.81253	150342831	0.308974	584.508	14.2394	0.200555	4.0246	114.423	2699.23	371949	19.8063	0.0234239	33.1127	0.466376	0.70705	80.2079	0.0208089	3.90958	0.0817031	2549.42	5.54599	59.5109
0.663248	0.543294	25.6406	47.1947	37.5899	57.3149	60.7454	60.7454	16574.6	31.3018	0.496138	6336.43	0.382297	17226	41	97	3360408	1.91576	28	8.88484	244	17.3267	68.7931	69	3	241	11.7926	72.5748	0.972419	90731016	0.321199	534.606	13.7	0.228333	4.06972	14.4167	1955.03	21645.8	193.557	0.307901	25.7667	0.429444	0.679782	10.3172	0.249173	3.76499	0.0940439	1841.97	5.46371	44.1473
0.663273	0.593144	31.7566	53.5394	52.4786	47.4342	54.7449	70.8661	27561.4	35.5112	0.534529	8254.93	0.299511	28323	53	129	9525221	2.35597	42	4.6052	173	24.3973	90.1459	91	-91	264	17.4286	95.2905	-0.594594	257180967	0.226847	954.012	15.9318	0.181043	4.36777	51.4773	2398.08	166920	35.8285	0.0395193	44.1591	0.501808	0.731208	35.5425	0.0336968	4.14891	0.0838894	2255.98	5.96749	76.2583
0.58091	0.466279	27.8177	59.659	58.2495	57.9396	44.5982	63.7809	17610.8	34.6565	0.465177	7036.95	0.399583	18171	49	94	3664423	1.62348	24	3.19752	131	13.9475	71.6657	72	3	128	9.99224	73.7896	-0.263559	98939421	0.375633	308.939	16.5111	0.366914	1.9684	9.93333	3198.91	37547.2	296.132	0.246889	16.2444	0.360988	0.617704	5.89886	0.1828	3.48025	0.0668648	2975.24	5.30955	42.7979
0.59176	0.362044	31.7309	87.6437	90.7965	56.3649	100.846	103.663	65018.2	51.8641	0.507876	15396.3	0.2368	65745	42	92	12777193	1.88359	25	45.9631	138	16.8421	67.9298	72	-364	502	10.7282	72.4383	-3.6934	344984211	0.333316	632.853	34.4348	0.187146	5.75871	290.158	9848.27	3.35661e+06	28.99	0.0090879	91.8152	0.498996	0.73213	205.086	0.00821815	4.22809	0.0755647	9673.14	5.78209	122.006
0.578019	0.486766	14.2384	29.2511	24.1868	28.4605	30.8869	32.8634	3641.62	16.9077	0.705759	1621.9	0.445378	3861	37	87.8	556416	1.75257	23	3.15176	115	15.3767	59.1329	60	8	107	10.2782	62.378	0.0124744	15023232	0.349112	394.325	3.30769	0.254438	2.24852	8.30769	492.385	4486.92	60.8128	0.466624	4.38462	0.337278	0.577729	5.65862	0.299599	3.02699	0.0909091	371.385	4.92129	11.6713
0.878235	0.536058	13.5083	25.1994	30.1496	29.5466	28.4605	31.4643	4296.38	22.1309	0.713956	1790.11	0.416657	4536	42.7	86	758307	1.62635	18	4.76984	130	13.3003	64.6369	65	1	129	8.39407	67.1843	-0.292913	20474289	0.404691	335.803	4.89474	0.257618	2.1385	8.78947	550.316	5200.26	61.4704	0.377836	9.21053	0.484765	0.704521	4.70456	0.347861	2.82059	0.113095	472.133	4.88916	11.4524
0.830357	0.421224	12.7614	30.296	32.45	28.4605	30.5941	35.242	4264.88	25.1565	0.629485	2020.39	0.473729	4563	47	99.2	903842	1.8913	30	2.81002	121	17.53	69.8698	69	13	108	12.5463	73.1312	0.0408523	24403734	0.316621	466.385	6.61905	0.315193	1.76871	7.66667	405	4672.43	38.724	0.374101	7.28571	0.346939	0.562738	4.1128	0.290278	2.71322	0.12426	340.236	4.87736	14.9763
0.679929	0.483368	19.0691	39.4505	32.45	45.8912	45.0999	45.9891	9007.88	26.8235	0.583318	3589.17	0.398448	9423	49	86	1687093	1.47845	17	3.84518	108	11.4926	67.8138	68	19	89	7.42538	69.5275	-0.369853	45551511	0.43966	235.372	8.7037	0.322359	1.50892	7.85185	1875.22	18841	195.441	0.326523	8.62963	0.319616	0.577169	3.43553	0.258162	3.32418	0.0773639	1708.14	5.0988	20.5473
0.414605	0.265235	35.4984	133.838	141.032	71.5612	100.578	143.436	86467.5	55.4897	0.426576	22167.8	0.256371	87804	33	111	19755143	2.32067	44	2.75233	192	24.4065	72.0889	72	-76	268	18.1599	77.9408	-0.0511521	533388861	0.22588	877.962	38.5942	0.186445	4.3819	51.2415	8745.39	488690	164.118	0.0317816	83.3478	0.402647	0.658858	32.3873	0.0238814	4.5769	0.0636531	8498.58	6.10801	226.284
0.552609	0.396647	17.4482	43.9892	48.0937	30	49.4773	49.4773	10512	24.3088	0.660656	3512.63	0.334154	10908	48.3	94	2070600	1.68181	21	4.65074	130	14.4359	68.9505	67	-22	152	9.40878	71.5908	-0.00548618	55906200	0.392278	371.077	5.75	0.239583	2.23438	13.625	2565.25	45850.9	149.145	0.185607	8.83333	0.368056	0.62116	8.13429	0.151968	3.68872	0.0594059	2281.89	5.25501	24.6634
0.894599	0.681719	34.8538	51.1263	72.2496	56.6039	75.1798	75.9539	42073.9	45.7375	0.57713	10136.4	0.24092	42471	66	143	18428827	2.29129	41	2.59305	184	23.5603	104.285	104	18	166	17.2754	108.239	-0.0149295	497578329	0.231575	840.266	21.3838	0.215998	3.10764	16.6263	4878.72	116822	225.366	0.151305	36.9596	0.373329	0.632238	10.8122	0.108592	4.24781	0.0629371	4626.26	5.81017	124.537
0.700694	0.446661	32.1824	72.051	81.4985	57.7062	78.5175	83.4086	35745.8	50.4857	0.453139	11580.7	0.323975	36612	40	97	6732770	1.95332	31	2.93037	140	17.9651	66.8496	65	-13	153	13.0028	70.464	0.19972	181784790	0.300274	496.306	20.7692	0.266272	2.32429	16.6282	6363.38	113268	388.575	0.123741	32.4872	0.416502	0.669034	11.2438	0.0931959	3.8614	0.0575221	6061.16	5.79078	94.2596
0.769285	0.403287	20.2961	50.3267	63.0714	56.0446	60.075	63.1427	23343.8	38.7155	0.612992	6443.81	0.27604	23706	52	109.3	6199962	1.97129	29.75	3.60474	149	18.03	80.8269	82	-18	167	12.4131	84.0325	-0.342894	167398974	0.303366	528.476	14.3968	0.228521	3.19022	20.2222	3364.16	78756.4	151.778	0.1204	23.2222	0.368607	0.628179	11.8414	0.0906754	3.96582	0.071754	3169.93	5.61506	59.3235
0.612856	0.469839	40.4305	86.0518	100.846	61.8466	83.678	102.922	63603	52.7374	0.482847	15958.5	0.250908	64098	44	99.7	13026570	1.90799	30	3.82904	147	17.3345	70.8079	70.5	-53	200	12.4404	74.0755	-0.27016	351717390	0.311922	473.421	31.0522	0.270019	2.55955	30.6957	14095.9	578815	352.91	0.0525348	42.8609	0.372703	0.632524	17.9231	0.038966	4.00485	0.0484414	13669.7	5.75376	145.848
0.762486	0.717987	25.7498	35.8639	41.7852	34.2053	39.1152	48.0937	13272.8	27.3457	0.627705	4318.86	0.325393	13635	47.4	123	4113814	2.25561	47	2.09935	144	24.6765	85.4931	88	18	126	19.0585	90.2561	-0.115932	111072978	0.225699	837.101	8.08108	0.218408	2.73192	15.4595	1215.97	22460.2	80.5926	0.170195	9.27027	0.250548	0.509047	8.23019	0.0721424	4.09812	0.0732673	1029.69	5.49752	46.5723
0.528182	0.435469	23.1972	53.2695	51.788	42.9535	45	62.7136	16783.9	28.136	0.555085	5711.1	0.340273	17199	45	95	3413038	1.8425	28	3.9887	150	16.283	70.1319	71	-28	178	11.1561	73.1983	-0.161179	92152026	0.330693	439.509	13.2807	0.232995	2.94244	27.2456	2163.39	63985.4	75.8963	0.0707263	27.4561	0.481687	0.714176	18.5351	0.0581173	3.80934	0.0894819	2038.5	5.45089	42.3783
0.614001	0.598511	50.3738	84.1652	85.9069	83.4086	95.6713	108.333	93715.9	51.6775	0.472506	21116.3	0.225323	94608	58	136	35149103	2.31862	40	2.91379	179	23.9354	95.6407	95	-24	203	17.1831	100.156	-0.116949	949025781	0.230285	883.994	45.8641	0.222641	2.3629	17.7476	12281.7	371071	446.177	0.11496	85.6699	0.415873	0.668072	10.872	0.089702	4.08988	0.05879	11992.4	6.25128	218.07
0.755453	0.436926	15.5914	35.6844	34.2053	37.9473	33.541	41.2432	5395.5	26.9579	0.559332	2659.72	0.492951	5805	45	80	900384	1.35547	17	5.62221	99	11.3183	62.8372	63	-6	105	7.28551	64.7135	-0.81385	24310368	0.494429	239.318	6.82609	0.296786	1.35728	12.5652	920.13	15147.2	56.6485	0.151135	8.30435	0.361059	0.614985	6.73234	0.120211	3.37728	0.106977	832.749	4.91386	11.9767
[truncated: 802 more columns]
