# Supplementary material for: CT-based radiomic nomogram for preoperative prediction of DNA mismatch repair deficiency in gastric cancer
Source: Front Oncol. 2022 Sep 16;12:883109. doi: 10.3389/fonc.2022.883109 (PMC9523515; doi:10.3389/fonc.2022.883109)
Supplement: Supplementary file 5 [file Table_3.xlsx]

## Sheet: Radiomics signature
group	original_shape_Elongation	original_shape_Flatness	original_shape_SurfaceArea	original_glcm_Imc2	wavelet.LHL_gldm_SmallDependenceEmphasis	wavelet.LHL_glcm_ClusterShade	wavelet.LHL_glcm_ClusterTendency	wavelet.LHL_glcm_Idn	wavelet.LHL_glrlm_RunEntropy	wavelet.LHH_firstorder_10Percentile	wavelet.HLL_glcm_Idn	wavelet.HLH_glszm_SmallAreaHighGrayLevelEmphasis	wavelet.HHL_firstorder_TotalEnergy	wavelet.HHL_glrlm_LowGrayLevelRunEmphasis	wavelet.HHH_firstorder_TotalEnergy
0	1.01711	0.379353	0.219181	1.80636	2.47369	0.472665	2.66492	0.962689	1.18759	-1.86672	0.966082	1.25033	0.156259	0.162734	0.0469424
0	0.572546	0.372118	0.47303	0.918903	1.00737	-0.0012068	0.132147	0.933915	0.954749	-1.21123	0.97123	0.353054	0.0746008	0.942067	0.206813
0	0.934049	0.662532	0.196834	0.989241	0.757254	0.00743674	0.0630993	0.96838	0.853347	-0.735053	0.954529	0.0278408	0.0136646	1.53253	0.0242778
0	0.805834	0.839018	1.86207	1.62621	0.579985	-0.960755	0.488976	1.03764	1.09523	-0.467789	1.02771	0.13095	0.801466	0.0472727	0.726306
0	1.18784	1.15571	1.95183	1.14667	0.460064	0.0577125	0.127141	1.0329	1.04108	-0.473052	1.04919	0.171404	0.376336	0.0915469	0.304672
0	0.670505	0.489523	0.103145	1.02649	0.915982	0.000864815	0.0336034	0.908866	0.710202	-2.00542	0.917044	0.118921	0.00334835	3.17282	0.00639141
0	0.864136	0.472636	0.385979	0.909123	0.755167	0.00142642	0.0750415	0.984081	0.869825	-0.746403	1.01608	0.0907926	0.0354771	0.917809	0.0472963
0	1.38067	1.44693	0.70466	0.603417	0.628294	-0.0284359	0.0893592	1.02048	0.974263	-0.863116	1.03322	1.2303	0.193881	0.248212	0.249624
0	0.903248	0.585248	0.187162	1.11061	1.00749	-0.00270478	0.070148	0.974749	0.867338	-0.605889	0.934414	0.249806	0.0171088	0.947142	0.0423543
0	1.01308	0.989362	0.265125	0.888841	0.810759	0.0243444	0.0967942	1.00811	0.949061	-0.702162	1.01573	0.0446116	0.0214487	1.59508	0.0368921
0	0.999769	0.83351	0.275521	0.913264	0.697295	0.00186239	0.0576901	0.937212	0.875647	-0.930748	1.01599	0.10466	0.0360388	0.434297	0.0357839
0	0.580542	0.359335	0.343672	1.11034	2.9631	9.68821	6.50483	0.914263	1.50256	-1.96121	1.02402	0.0769624	0.515018	0.150692	0.140133
0	0.64358	0.56077	0.100402	0.879839	1.09689	0.0136483	0.0946299	0.922535	0.83122	-0.713465	0.952635	0.0244721	0.0220827	0.642183	0.0136522
0	0.815864	0.679152	1.49339	0.658349	0.500346	0.0101063	0.0573807	1.00521	0.919475	-0.633488	1.00427	0.116496	0.423725	0.117862	0.479848
0	0.63975	0.455402	0.0735791	1.79399	1.4956	-0.00309396	0.0674997	0.888549	0.80683	-1.34173	0.942342	0.010611	0.00169445	3.37371	0.00212246
0	1.10728	1.1695	2.20661	1.10943	0.710723	-0.388656	0.458046	1.04627	1.08896	-0.67235	1.04511	1.30413	1.46727	0.067076	1.7396
0	1.40278	1.84015	0.33934	1.24697	2.85676	1.14535	4.9458	0.962498	1.4244	-3.89169	0.991532	1.42221	1.11444	0.123858	1.27903
0	0.837016	0.924731	1.98436	0.883746	1.47502	-1.95578	3.5332	1.01602	1.36237	-1.10931	1.04009	0.907519	4.93738	0.0414966	2.81638
0	1.16846	1.07334	1.11729	1.59923	0.911986	-1.36776	1.07044	1.03836	1.19941	-0.694486	1.01659	0.253222	0.981678	0.16253	0.342706
0	1.18627	0.831508	1.21183	0.382897	0.475588	0.00396926	0.0594286	0.978338	0.909527	-0.624397	0.978929	0.0713646	0.202293	0.30721	0.274875
0	1.0386	1.30454	0.429471	1.12884	0.707397	-0.00276374	0.119095	1.004	0.958771	-0.726972	1.03062	0.616768	0.358681	0.159561	0.190638
0	1.17981	0.838352	0.300485	0.825157	0.757153	0.000406753	0.0714098	0.962934	0.889769	-0.756787	0.958047	0.0241898	0.0355224	1.64482	0.0653588
0	1.27303	1.52337	0.597901	0.537788	0.626933	0.727168	0.557794	1.03709	1.00523	-0.600499	0.988345	0.0953358	0.170187	0.128157	0.200191
0	0.963293	1.14213	0.606872	0.858139	0.561691	0.000992861	0.0847522	1.02042	0.973478	-0.822112	1.00576	0.0626721	0.110113	0.299078	0.172752
0	0.755286	0.678782	0.143749	0.749375	0.747714	0.00450696	0.0846693	0.919569	0.826076	-0.567401	0.914372	0.0296878	0.0167383	2.45279	0.023896
0	0.680077	0.570242	0.222431	0.871071	0.759716	0.00826396	0.0626594	0.959962	0.831346	-0.673466	0.952576	0.0346468	0.0295174	0.697088	0.0352461
0	0.783183	0.957359	0.0527884	1.40411	1.86397	0.159624	0.289836	0.946583	0.940279	-0.700284	0.919009	0.146454	0.0494216	1.64153	0.0251036
0	0.986026	1.27968	0.780787	1.0929	0.332928	0.000982751	0.0424118	1.00499	0.85329	-0.432292	0.985737	0.08367	0.0708535	0.192195	0.070298
0	1.01385	0.735684	0.178222	0.876166	1.14565	-0.0263054	0.18766	1.00498	0.907046	-0.754303	0.980776	0.258679	0.184022	0.203965	0.179068
0	0.954599	0.786233	3.15713	0.73078	0.562448	0.113134	0.199588	1.04905	1.00246	-0.631965	1.04131	1.88381	1.3062	0.0303054	1.1622
0	0.991785	1.05807	0.919644	0.929948	0.569137	0.058746	0.10391	1.03675	0.934882	-0.606578	1.01997	0.0797086	0.187528	0.0542758	0.138237
0	0.848423	1.1086	2.00227	1.09961	0.769205	0.257478	0.392943	1.04594	1.0839	-0.583434	1.04255	0.499066	0.775265	0.0735583	0.54908
0	0.921201	0.833457	0.327154	0.897062	0.612039	0.00510824	0.0920372	1.00829	0.888908	-0.742264	0.999693	0.407219	0.100148	0.197116	0.108133
0	0.832523	0.58593	0.0867774	1.3083	1.48325	0.0809328	0.19109	0.991015	0.861706	-0.73624	0.99822	0.659918	0.118209	0.271925	0.140634
0	0.861654	1.02713	0.886308	0.594469	0.615615	0.000344945	0.0452602	1.00477	0.846868	-0.681727	0.990664	0.170417	0.100611	0.891338	0.18378
0	0.873021	0.998724	0.0534253	1.49026	2.08151	0.0433246	0.190749	0.920378	0.866459	-0.912827	0.878613	0.0617984	0.0154418	2.5681	0.0318968
0	0.8232	0.507893	0.566376	0.952066	0.691566	0.00988674	0.116978	0.938449	0.959085	-0.696678	0.962715	0.0487961	0.0601513	0.887612	0.0802602
0	1.11621	1.34974	0.72574	1.12336	1.38645	-0.10506	1.15548	1.02165	1.22318	-1.39407	1.00945	2.91727	2.36624	0.0472594	1.85615
0	0.964868	0.96396	0.599298	0.700233	1.29605	-0.482909	1.70726	1.02294	1.23767	-2.10797	1.02873	1.87176	1.32442	0.0576355	1.45029
0	0.880052	0.92125	0.251603	1.03448	0.764028	-0.00791253	0.0729427	0.933093	0.870708	-0.870217	0.955954	0.0371502	0.0278319	1.81099	0.0377025
0	1.26574	0.860552	0.244086	1.43187	1.38817	-0.146539	0.491496	0.992504	1.03965	-0.771449	1.00552	1.16092	0.310447	0.167554	0.074145
0	1.21562	0.861157	0.873013	1.36276	0.71134	-0.0143791	0.101955	1.02246	0.929881	-0.652625	1.03268	0.360984	0.158633	0.430596	0.200683
0	1.20378	1.30517	1.20171	1.22868	1.01634	3.86229	1.71227	1.03878	1.24355	-1.01855	1.03784	1.42181	3.10049	0.0482867	1.99583
0	1.21215	0.71507	0.583093	0.687181	0.609337	0.00297864	0.066917	0.97879	0.896963	-0.757876	0.951162	0.0401475	0.0883232	0.925711	0.140469
0	1.15379	1.19672	0.842312	0.726791	0.806875	-0.356387	0.766471	1.04076	0.998765	-0.701574	1.04128	0.976854	1.03661	0.0639072	0.560255
0	0.934823	0.704437	3.30943	0.964906	0.516263	-0.0341877	0.115398	1.04621	0.98875	-0.616664	1.0434	1.01648	1.43026	0.0807363	1.13133
0	0.838908	0.79387	0.615667	1.15782	0.828638	0.0153667	0.197565	0.997072	1.06185	-0.967382	1.01975	0.952542	0.194772	0.169468	0.359493
0	1.16047	1.00221	0.455272	1.3834	1.19668	0.0826612	0.290987	0.995174	1.03306	-0.90385	1.02796	0.0840872	0.146482	0.147134	0.0779455
0	1.13662	1.31014	0.965575	0.557313	0.433396	0.00225491	0.0459556	0.971955	0.874925	-0.505904	0.995736	0.138246	0.108968	0.881086	0.120766
0	1.36999	1.3462	0.784933	1.25801	0.356248	-0.0055443	0.0606583	0.994229	0.952915	-0.472048	1.02929	0.408866	0.16472	0.415955	0.178858
0	1.03415	0.817265	0.378838	0.666153	0.708799	-0.00220943	0.043745	0.968869	0.824299	-0.61655	0.954224	0.0565873	0.0385415	0.914386	0.0571545
0	0.988315	1.05134	1.58013	0.681647	0.479208	0.000759108	0.117698	0.988474	1.03587	-0.594543	1.02215	0.289454	0.283193	0.562655	0.369173
0	0.913898	0.737862	0.151626	0.865237	1.21569	0.0102029	0.0935683	0.999738	0.872469	-1.07184	0.993392	0.866555	0.0320084	0.549806	0.133151
0	1.26644	0.741458	0.28478	0.733776	0.594482	0.00130151	0.0576074	0.912579	0.790802	-0.683747	0.942217	0.031748	0.0197666	1.4871	0.030638
0	1.18613	1.29091	0.376828	0.730002	0.698165	0.0202119	0.106126	1.00045	0.904627	-0.944334	0.984837	0.843378	0.175975	0.0879927	0.236669
0	1.18312	1.51427	0.465712	0.873903	1.34505	-0.600596	1.45065	1.01456	1.18456	-1.29222	1.00901	0.214792	0.285097	0.082365	0.231009
0	1.01106	1.24341	0.515922	1.14165	0.830556	0.318737	0.671702	1.04051	1.04768	-0.71647	1.01464	0.158644	0.27466	0.0671896	0.257701
0	0.973869	1.01193	0.2969	1.27956	2.49073	7.33797	5.49036	0.98175	1.33899	-2.41693	0.989133	0.199295	0.748205	0.108621	0.340341
0	1.21462	1.52241	0.853089	0.783286	0.681557	0.0046392	0.098597	0.984892	0.985698	-0.923266	1.00698	0.20902	0.29215	0.24141	0.462715
0	1.03734	0.482027	0.384731	1.17269	0.638579	-0.00514594	0.0431226	0.990589	0.828335	-0.723203	1.02259	0.144367	0.0436766	0.429711	0.0623631
0	1.07907	0.989678	1.91088	0.848541	0.908727	-0.281102	0.81479	1.03542	1.13081	-0.855772	1.04545	1.10639	2.43525	0.0324931	2.28235
0	1.2008	1.22505	0.453256	0.914669	0.611856	0.00632716	0.0806115	0.96826	0.931428	-0.760276	0.966138	0.0565678	0.123205	0.616253	0.159812
0	1.17003	1.21418	0.598377	1.10656	0.58235	0.0201677	0.0966729	0.991441	0.97652	-0.596144	0.966042	0.141446	0.0847073	0.911134	0.0956088
0	1.45962	1.32731	0.680014	1.32897	0.546612	0.0155579	0.142009	1.03057	0.977065	-0.83174	1.04073	3.58859	0.662518	0.0774585	1.59285
0	0.865945	0.996986	1.10386	1.27141	0.674364	0.0226198	0.136814	1.02511	1.04183	-0.729512	1.02305	1.10212	0.338274	0.441091	0.410307
0	1.31146	1.4435	0.864535	0.752976	0.784104	-0.00150037	0.0840806	0.977961	0.918698	-0.716765	1.01449	0.271858	0.162674	0.410125	0.172384
0	0.996946	0.897051	1.53836	1.55505	0.582554	0.0155909	0.330159	1.04314	1.08412	-0.392618	1.02737	0.229439	0.619944	0.11006	0.320017
0	0.895445	1.06522	0.578172	0.844713	0.727986	0.00265065	0.0803423	1.00103	0.954578	-0.727343	1.00294	1.43656	0.0603321	0.867571	0.197136
0	0.898597	1.15531	0.540508	1.16763	0.746774	0.00508868	0.0894714	0.99842	0.913545	-0.641406	0.983163	0.152802	0.061385	0.978348	0.0969099
0	1.09345	0.932523	1.17745	0.488967	0.469436	0.00896538	0.0717985	1.01899	0.939455	-0.68475	1.03625	1.12545	0.426499	0.0986854	0.873589
0	1.16446	0.76928	1.32147	0.962972	0.730581	0.0633882	0.248201	0.991234	1.08336	-0.63405	0.992917	0.102213	0.219663	0.411155	0.374588
0	1.1462	0.89155	2.06029	0.542565	0.531805	-0.240053	0.288443	1.03645	1.07283	-0.584611	1.04915	0.30261	1.92255	0.026761	1.14817
0	0.759242	0.675899	0.269378	0.688703	0.52232	0.00831766	0.0624975	0.95179	0.85627	-0.412126	0.953008	0.0149072	0.0206012	1.43759	0.0222693
0	1.34388	1.01592	0.368595	1.39959	0.618945	0.00401367	0.0549189	0.969603	0.856742	-1.01926	0.984729	1.31436	0.0555187	0.267615	0.193045
0	0.843558	0.872427	0.154665	1.38344	0.591825	0.00122114	0.0362756	0.982472	0.825394	-0.841003	0.90857	0.0970489	0.0247287	1.01722	0.0445514
0	1.11713	0.935014	0.322465	0.926171	0.940638	0.0359578	0.171094	0.96655	0.983103	-0.542972	0.911609	0.038608	0.0486879	3.41932	0.0325034
0	1.21152	1.39188	0.612866	1.10577	0.640598	0.00483544	0.0791059	0.992958	0.955435	-0.809404	0.968774	0.0922942	0.128425	0.601557	0.148585
0	0.923926	0.942746	1.08458	0.833877	0.354113	-0.000344748	0.033186	0.99025	0.885307	-0.62215	0.988995	0.075513	0.236135	0.409839	0.349498
0	1.10198	0.784087	0.408687	0.972376	0.616381	0.0070614	0.0809361	0.969721	0.896741	-0.635149	0.950097	0.0909059	0.0387715	1.54708	0.0430424
0	1.05815	0.840983	0.222542	0.775606	0.368676	0.00136683	0.0329806	0.939918	0.800137	-0.682084	0.961451	0.074684	0.0166229	1.51206	0.0394787
0	0.906079	0.623505	0.313815	0.846857	0.646964	0.000350056	0.0431446	0.925499	0.793141	-0.604761	0.931774	0.0633158	0.0370036	1.79886	0.0564563
0	0.994688	0.450867	0.185752	0.640103	0.372903	0.000324221	0.017714	0.941451	0.662296	-0.405505	0.962693	0.0348453	0.00542689	3.20307	0.00825309
0	1.25248	1.33817	1.10489	1.25963	0.656104	-0.251368	0.386896	1.0363	1.10987	-0.480986	1.04405	1.25343	1.70539	0.0595853	0.528149
0	1.26131	0.769506	1.10407	1.00307	1.25018	-0.595611	0.704778	1.01785	1.14526	-1.09794	0.999296	1.14869	2.87684	0.0473267	1.75716
0	1.3	0.995262	0.27993	0.748144	0.829272	0.00679302	0.103124	0.962094	0.902619	-0.641104	0.954323	0.0621553	0.052809	1.02033	0.0444096
0	0.441541	0.443374	0.233287	1.27553	0.630082	-0.00070602	0.0413803	0.936244	0.793306	-0.499748	0.928024	0.0235573	0.0109178	3.54786	0.0161051
0	0.897037	0.713606	0.310353	0.816878	0.537552	-0.000700175	0.0591272	0.965927	0.861605	-0.699081	0.960939	0.113888	0.0669752	0.496921	0.105662
0	0.835162	0.905057	0.566381	0.938449	0.539044	-0.00107774	0.05087	0.9623	0.865698	-0.625631	0.956288	0.0374918	0.0660731	0.899162	0.0926809
0	0.821244	0.658075	0.258911	1.0556	0.758235	-0.00171346	0.0470323	0.935579	0.810981	-0.627532	0.872004	0.0432985	0.0330766	2.03086	0.0395407
0	1.14131	0.736687	0.522486	0.824	1.12945	-1.50399	1.31967	1.03044	1.17901	-1.75969	1.03296	2.57136	0.44485	0.112261	1.68926
0	0.564386	0.633749	0.0850372	1.33627	1.46266	0.00260087	0.0562869	0.90215	0.728454	-0.76936	0.876369	0.00637611	0.00743053	4.07895	0.0119776
0	1.0689	1.32307	1.84851	1.37647	0.65976	0.0179607	0.161955	0.999303	1.08707	-0.668213	1.05032	0.663646	1.3097	0.0399832	0.759719
0	1.26328	1.36763	0.568148	0.700595	0.575143	0.00780088	0.0779967	0.957762	0.960234	-0.511374	0.980266	0.0739618	0.073639	0.909235	0.0583523
0	1.02608	0.408582	0.296673	0.621059	0.92385	0.00531371	0.0493368	0.993285	0.8147	-0.735293	0.972324	0.0788175	0.0270344	1.05532	0.0559365
0	0.868472	1.07646	0.290511	1.24212	1.68597	0.33323	0.803253	1.01013	1.14352	-1.52115	0.995609	0.563519	0.235333	0.221215	0.19538
0	1.14452	0.696456	0.0795705	1.70684	0.682454	-0.00124057	0.0456372	0.940152	0.622511	-0.661579	0.865453	0.0379097	0.00461826	3.08347	0.00605107
0	1.00019	0.833701	1.17637	0.728503	0.51299	0.0141667	0.0779767	1.02054	0.926401	-0.721003	0.976324	0.0620598	0.174247	0.888028	0.264473
0	1.1942	1.39074	0.275395	1.04405	0.904163	-0.00149192	0.143181	0.965882	0.960008	-0.705271	0.940041	0.0127831	0.0313512	0.91452	0.0307505
0	1.16896	1.70033	0.851884	0.731749	1.07881	1.71115	2.00043	1.03573	1.2251	-0.890861	1.03583	0.714101	1.50326	0.0305064	0.899585
0	1.03525	1.41942	0.422773	0.85851	1.66388	1.80492	1.08299	1.00407	1.16226	-1.61051	1.01149	3.73171	0.325792	0.0879309	0.354292
0	0.707728	0.769705	0.275783	0.828876	0.508401	0.00122414	0.0458314	0.982682	0.852874	-0.777235	0.955361	0.0597882	0.0251222	0.886968	0.0428682
0	1.40725	1.07399	0.13271	1.07684	0.818622	-0.0111277	0.0762793	0.954417	0.796792	-0.837104	0.98048	0.313397	0.00905487	1.51877	0.0243148
0	0.973085	1.18763	0.466917	0.908207	1.02434	2.02836	0.934227	1.03195	1.13365	-0.863737	1.02011	0.96529	0.401957	0.105341	0.301421
0	0.802864	0.713751	0.246576	0.8342	0.662132	0.00273129	0.0637073	0.933551	0.863299	-0.609843	0.965532	0.0758698	0.0381044	1.51458	0.0380152
0	1.0156	1.15013	0.263261	0.737867	0.599888	0.000346702	0.04471	0.964461	0.860458	-0.684506	0.937825	0.0753304	0.0566389	1.0344	0.0776709
1	0.63217	0.846139	1.95063	1.30791	0.92356	0.00543422	0.408353	1.03128	1.14042	-0.816365	1.04449	0.746749	1.4645	0.0656404	1.3571
1	1.22328	1.38356	1.52308	1.14207	0.514312	0.00438084	0.0770061	1.00982	0.975893	-0.781063	1.03121	1.02339	0.411315	0.10584	0.737334
1	0.544541	0.407364	0.256781	1.37033	2.35931	1.52477	1.33258	0.949351	1.25479	-1.61006	0.965996	0.093003	0.122615	0.211023	0.100777
1	0.984636	1.05931	0.573997	0.708778	0.733676	0.268053	0.293127	1.0385	1.00559	-0.841439	1.03563	1.99521	0.622076	0.0814885	0.799052
1	0.530289	0.589375	0.275278	0.933584	0.870959	-0.25634	0.302244	1.00911	0.969715	-0.628379	0.954856	0.0254652	0.0533424	0.241293	0.0454702
1	1.00753	1.06455	2.25313	0.640761	0.597591	0.330934	0.18978	1.04648	1.01046	-0.633953	1.0369	0.703	0.741775	0.0730392	0.916842
1	0.789128	1.00505	1.52897	0.750066	0.742714	0.344159	0.334321	1.03757	1.01896	-0.599271	1.03404	0.573594	0.417359	0.0884896	0.358877
1	0.750757	0.680099	1.06288	0.869096	0.960751	-0.350497	0.657981	1.03275	1.09852	-0.877513	1.04278	1.58114	0.70217	0.071334	1.01157
1	0.707174	0.832284	1.20147	0.98099	1.08994	0.67162	1.00286	1.03243	1.13031	-1.18398	1.04148	0.706779	3.16075	0.0232837	1.43931
1	1.00127	1.30861	1.14257	0.843636	1.94822	-3.55807	3.09343	1.00743	1.36697	-1.69538	1.00598	2.92532	3.68184	0.0665416	2.08089
1	0.555008	0.663818	1.2363	0.940215	0.571738	0.0197823	0.125722	0.987261	1.02934	-0.621102	0.966375	0.0597895	0.195685	0.847713	0.231853
1	1.24535	0.63302	0.613722	0.741333	1.45883	-2.46309	1.65111	1.01841	1.17104	-1.29136	1.034	1.25455	0.603571	0.0926715	0.791075
1	1.05905	1.42014	1.6848	1.32716	0.752358	-0.244902	0.285111	1.0388	1.15525	-0.686953	1.04506	0.733929	2.08617	0.0329266	1.13992
1	1.12794	1.00941	0.520228	0.5867	0.849556	0.161921	0.27947	1.01612	0.9856	-0.751502	1.01162	0.281923	0.178273	0.131513	0.157741
1	1.10609	0.788838	0.324879	0.696461	0.755642	0.0110413	0.0709976	0.992923	0.911643	-0.613655	0.949175	0.0419393	0.0361611	0.602147	0.0349714
1	0.922453	1.07273	0.91493	0.852265	0.639985	-0.0408255	0.17209	1.02757	1.00205	-0.522186	0.982826	0.063675	0.175128	0.197284	0.176216
1	0.886571	0.784529	0.190633	0.922066	0.896316	0.0107497	0.0962149	0.989355	0.884675	-0.886478	1.03304	0.57664	0.0598647	0.339636	0.104194
1	0.577318	0.683329	0.13503	0.88454	0.43416	-0.00156918	0.0353746	0.920552	0.731286	-0.459018	0.968064	0.0231403	0.0247506	0.938487	0.0150941
1	1.30951	1.13463	1.29382	0.840842	0.521366	-0.00793075	0.0647738	1.01496	0.896105	-0.614713	1.02548	0.495458	0.159689	0.0695745	0.227124
1	0.663788	0.874194	0.143334	1.13167	1.32863	0.0633729	0.270822	0.934751	1.01316	-1.08781	0.966157	0.0479013	0.0192505	1.20978	0.0250893
1	0.934911	1.17683	0.332431	0.921547	2.08951	-0.510662	1.3773	0.99148	1.24995	-1.58283	1.01266	0.87623	0.282077	0.110703	0.222478
1	0.621109	0.579009	1.62447	0.743688	0.590566	0.150027	0.164202	1.0416	0.935525	-0.682243	1.03039	0.129412	0.403842	0.152372	0.515853
1	0.85784	0.608681	0.592078	1.22671	0.924902	-0.191869	0.355971	1.01939	0.954142	-0.923669	1.04045	1.39507	0.510216	0.057667	0.624137
1	1.04074	1.24391	0.316926	1.09815	1.44805	-0.953888	1.33524	1.01983	1.2378	-0.982372	1.01926	1.09809	0.526862	0.10728	0.32998
1	0.68899	0.643987	2.02093	0.6281	0.907963	-0.108223	0.229318	1.03532	1.03345	-1.15478	1.02792	1.08201	1.36624	0.0656334	1.97814
1	1.10336	1.26896	0.656346	1.06147	0.730376	-0.0610512	0.136849	1.01839	0.988073	-0.713101	1.03795	0.241736	0.198331	0.097232	0.182863
1	0.507527	0.593577	0.370549	0.944287	0.728715	-0.0108166	0.126933	0.983882	0.932977	-0.683909	0.997582	0.0309589	0.0309229	0.907559	0.0406795
1	0.838473	1.10724	0.626893	0.544413	1.4135	0.779192	0.97148	1.0183	1.12168	-1.39352	1.03104	0.492856	0.738881	0.105442	0.669332
1	1.04523	1.10184	0.332236	1.30121	1.00333	-0.121614	0.226249	1.03689	1.01038	-0.654895	1.03459	0.145657	0.254641	0.0796378	0.196034
1	0.579572	0.644566	0.858286	0.82373	1.11356	0.180002	0.388322	1.02364	1.03935	-0.873387	1.01412	0.270175	0.845743	0.0365525	0.389959
1	0.582832	0.575701	1.89679	1.12452	1.16926	-1.00853	1.0574	1.0292	1.17424	-1.30242	1.02907	1.67017	2.68352	0.046494	2.38414
1	0.817782	1.03273	0.388757	0.750365	1.19774	-0.0573636	0.182775	0.999169	0.965694	-1.02682	1.01592	0.332729	0.0778352	0.847955	0.110491
1	0.69452	0.737156	0.345218	0.799339	0.634525	0.121196	0.222165	1.03147	0.862937	-0.471084	1.00363	0.0336945	0.0826409	0.204275	0.0318469
1	1.27297	1.00564	0.763481	0.719595	1.10991	0.04782	0.203211	0.981745	0.991329	-0.776103	0.980261	0.0399154	0.0944011	0.450481	0.115831
1	1.18611	1.6593	0.495242	0.89354	0.654755	-0.0375568	0.140643	1.00612	0.922805	-0.516206	0.962403	0.0417637	0.0476936	0.939601	0.0386058
1	0.898032	1.15541	0.719176	0.952866	0.436551	0.00463077	0.051365	1.00171	0.869819	-0.497995	1.01599	0.0826751	0.0481526	0.305998	0.0577763
1	0.863416	1.13076	1.87357	0.892091	0.856353	-0.375411	0.77484	1.03453	1.16486	-1.05458	1.03676	2.56921	3.94641	0.0262108	4.61822
1	0.80692	0.919046	0.336687	0.708875	0.592039	0.00422709	0.0556586	0.956658	0.836381	-0.625645	0.955131	0.0547269	0.0337058	1.82487	0.0488601
1	1.00927	0.826144	0.57966	0.874381	0.753804	0.00521261	0.0831606	0.950023	0.914279	-0.850589	0.952855	0.0963088	0.10794	0.637316	0.228323
1	1.07466	1.15069	0.552992	0.904579	0.617278	0.0507343	0.165055	1.01837	0.933428	-0.765131	0.989803	0.288799	0.207272	0.0588601	0.283294
1	0.801644	0.907451	0.329336	0.762729	0.851957	-0.0202866	0.0943375	1.01176	0.946983	-0.717699	0.995602	0.155342	0.0582303	0.463097	0.0672633
1	1.00407	1.07358	0.946452	1.18085	0.630858	0.0437378	0.131324	1.03631	1.01314	-0.624164	1.03707	1.67944	0.454429	0.0844689	0.453118
1	0.687593	0.640713	1.20903	1.04598	0.545594	-0.011061	0.0865473	1.01389	0.940611	-0.536506	1.03374	0.109586	0.163183	0.404757	0.141462
1	0.757462	0.989622	1.28985	0.987399	0.587926	-0.333629	0.251189	1.03275	1.03381	-0.841922	1.03962	1.79762	0.716709	0.0444458	1.01453
1	0.410504	0.505547	1.34858	0.803477	0.616837	0.0211997	0.123907	1.01415	1.00237	-0.665458	1.02215	0.279994	0.586236	0.0262146	0.432105
1	1.28805	1.22104	0.799631	0.596573	0.580467	0.030132	0.104858	1.0257	0.961613	-0.465286	1.0322	0.097037	0.339562	0.0883462	0.116184
1	1.19382	1.49629	1.09887	1.01024	0.907993	0.0761326	0.225181	1.01807	1.04853	-0.65365	1.03361	2.32712	0.51106	0.0556431	0.591174
1	0.578792	0.520311	0.36499	0.88657	0.98377	0.0359042	0.190432	0.970177	0.98192	-0.820421	1.02666	0.199369	0.0714983	0.398995	0.0591785
1	0.790558	0.51269	0.90884	0.802604	0.900181	0.00246495	0.114213	1.01938	1.00728	-0.884004	1.02133	0.425557	0.696101	0.128047	0.500635
1	1.18253	1.22308	1.33465	0.682939	0.608854	0.029285	0.150634	1.02189	1.06547	-0.624154	1.02515	0.149784	0.450008	0.196774	0.487809
1	1.07585	1.31071	1.12787	0.958436	0.527007	0.00118912	0.0409061	0.985881	0.854063	-0.644539	0.98283	0.136936	0.129394	0.561492	0.210051
1	0.870741	0.853437	4.78472	0.891617	0.806803	-0.679032	0.737748	1.04114	1.12272	-1.08024	1.04006	4.58655	5.73113	0.0255469	11.3708
1	1.10773	0.633158	0.544264	0.658418	0.806165	0.0153952	0.134759	0.961641	0.950575	-0.771205	0.937553	0.073674	0.0664379	0.922453	0.117911
1	1.02795	0.7424	0.843623	0.949473	0.576666	0.00423681	0.0611064	0.978352	0.911532	-0.603163	1.04044	1.89992	0.102089	0.56324	0.174608
1	1.044	1.4902	1.14686	1.11428	0.547737	0.259916	0.152158	1.04607	0.988279	-0.441694	1.03337	0.0717878	0.240503	0.0866648	0.0884145
1	0.512321	0.394945	0.152576	1.20857	1.27856	0.0123211	0.160686	0.941302	0.966419	-0.963136	0.970128	0.162488	0.0399369	0.393928	0.0451742
1	1.06874	1.43118	0.347779	0.751569	1.07285	0.0576307	0.199234	0.968046	1.0393	-0.641135	1.01177	1.33637	0.0817308	0.186817	0.159641
1	1.00344	1.27664	1.29459	0.703316	0.46003	0.0164742	0.0680403	1.0194	0.941627	-0.712784	0.996015	0.131286	0.358213	0.108297	0.470627
1	0.859219	1.18373	1.02389	1.29268	0.409383	0.0137246	0.0774238	0.991959	0.969477	-0.436578	0.973173	0.0489009	0.111732	0.85933	0.098294
1	1.05121	0.916481	1.17421	0.83791	0.908631	0.0124903	0.241277	1.02798	1.01849	-1.07689	1.02006	1.33846	1.01658	0.088835	1.5536
1	0.464768	0	0.62147	0.727571	2.10564	1.20002	0.381631	1.03136	1.05875	-0.881332	1.00702	0.34803	0.0939023	0.182551	0.176432
1	0.789995	0.491225	1.86079	0.655434	0.567756	0.152999	0.146204	1.04731	0.968329	-1.02908	1.0208	0.291622	0.972464	0.0422836	1.37587
1	1.04269	0.877376	0.982423	0.751853	0.521047	0.0200898	0.0765375	1.02253	0.962068	-0.672191	1.03986	0.363063	0.44371	0.045211	0.310487
1	0.940487	1.22975	0.933167	1.00587	0.942251	-0.190653	0.655545	1.03268	1.07575	-0.801059	1.03178	1.1251	1.41163	0.0805186	0.813426
1	0.68428	0.762115	0.882622	1.08036	1.17375	-1.59932	1.54063	1.02471	1.17072	-0.986164	1.02727	0.385575	0.727086	0.0527692	0.506329
1	0.692097	0.851917	0.656471	0.835707	0.69555	-0.00201954	0.118707	0.986933	1.02432	-0.758523	1.02392	1.25815	0.204087	0.454776	0.380612
1	1.09606	1.56622	0.307357	0.931592	1.17891	0.0806276	0.141474	1.02303	0.921238	-0.746236	0.988785	1.72525	0.183743	0.17212	0.295923
1	0.773015	0.39564	0.566934	0.847173	1.3057	-0.539042	0.994916	1.02767	1.15244	-1.93296	1.02312	1.48641	0.505753	0.0865407	0.629014
1	0.894681	1.1258	0.609575	0.543481	0.509867	0.00431092	0.0570925	0.993049	0.91942	-0.691391	1.00488	0.179214	0.110022	1.12607	0.185791
1	0.855051	1.20795	1.57913	0.41453	0.555565	0.00183507	0.116437	1.04318	1.03657	-0.761569	1.03837	1.44933	0.715647	0.0670126	1.61583
1	0.72965	0.832064	1.06881	0.940174	1.42144	-1.74611	1.45297	1.01486	1.21841	-0.999144	0.968038	1.9848	4.4238	0.0420235	1.7
